# Supplementary material for: Racial and ethnic disparities in diagnostic efficacy of comprehensive genetic testing for sensorineural hearing loss
Source: Hum Genet. 2021 Sep 13;141(3-4):495–504. doi: 10.1007/s00439-021-02338-4 (PMC9035005; doi:10.1007/s00439-021-02338-4)
Supplement: Supplementary file 2 — Supplementary file2 (XLSX 102 KB) [file 439_2021_2338_MOESM2_ESM.xlsx]

## Sheet: All variants
Subject ID	Gender	Race/Ethnicity	Language	Insurance	Onset	Laterality	Hearing Level	Gene	cDNA	Protein	Variant Classification	Zygosity	Provean Score	Provean prediction	Inheritance Pattern	Genetic Diagnosis Contribution	Reference Transcript
175	Male	White	English	Public	Postnatal	Bilateral	Moderately Severe	GJB6	13q12.11 Deletion		Pathogenic	Heterozygous			AR	Definite	NM_006783.4
75	Male	Hispanic	Spanish	Private	Postnatal	Bilateral	Slight	STRC	15q15.3 Deletion		Pathogenic	Heterozygous			AR	Non-contributory	NM_153700.2
15	Male	Hispanic	Spanish	Public	Postnatal	Bilateral	Mild	STRC, CATSPER2	15q15.3 Deletion		Pathogenic	Heterozygous			AR	Non-contributory	NM_153700.2
50	Female	Black	English	Public	Postnatal	Bilateral	Mild	STRC, CATSPER2	15q15.3 Deletion		Pathogenic	Homozygous			AR	Definite	NM_153700.2
50	Female	Black	English	Public	Postnatal	Bilateral	Mild	STRC, CATSPER2	15q15.3 Deletion		Pathogenic	Homozygous			AR	Definite	NM_153700.2
64	Female	White	English	Public	Unknown	Bilateral	Mild	STRC, CATSPER2	15q15.3 Deletion		Pathogenic	Heterozygous			AR	Definite	NM_153700.2
86	Male	Hispanic	English	Public	Congenital	Bilateral	Moderate	STRC, CATSPER2	15q15.3 Deletion		Pathogenic	Heterozygous			AR	Non-contributory	NM_153700.2
89	Female	Hispanic	Spanish	Public	Unknown	Bilateral	Moderate	STRC, CATSPER2	15q15.3 Deletion		Pathogenic	Heterozygous			AR	Non-contributory	NM_153700.2
141	Female	Other/Unknown	English	Public	Unknown	Bilateral	Moderate	STRC, CATSPER2	15q15.3 Deletion		Pathogenic	Heterozygous			AR	Definite	NM_153700.2
227	Male	Asian	English	Private	Postnatal	Bilateral	Profound	STRC, CATSPER2	15q15.3 Deletion		Pathogenic	Heterozygous			AR	Non-contributory	NM_153700.2
145	Male	Asian	English	Public	Postnatal	Bilateral	Profound	STRC	15q15.3 Duplication		VUS	Heterozygous	Unknown	Unknown	AR	Non-contributory	NM_153700.2
112	Female	Asian	English	Private	Congenital	Bilateral	Mild	EDN3	c.-19C>A		VUS	Heterozygous	Splice	Unknown	AR	Non-contributory	NM_207034.2
33	Female	Hispanic	Portuguese	Public	Unknown	Bilateral	Mild	GJB2	c.-23+1G>A	IVS1+1 G>A	Pathogenic	Heterozygous			AR	Definite	NM_004004.5
15	Male	Hispanic	Spanish	Public	Postnatal	Bilateral	Mild	USH1G	c.-2C>T		VUS	Heterozygous	Splice	Unknown	AR	Non-contributory	NM_173477.4
63	Male	Other/Unknown	English	Public	Postnatal	Bilateral	Mild	TRIOBP	c.-60-2A>C		VUS	Heterozygous	Splice	Unknown	AR	Non-contributory	NM_001039141.2
126	Female	Hispanic	Spanish	Public	Unknown	Bilateral	Mild	GJB2	c.-7G>A		VUS	Heterozygous	Splice	Unknown	AR	Non-contributory	NM_004004.5
157	Male	Other/Unknown	english	Public	Postnatal	Bilateral	Profound	SOX10	c.-84-1G>C		Likely Pathogenic	Heterozygous			AD	Definite	NM_006941.3
19	Female	Hispanic	English	Public	Postnatal	Bilateral	Moderate	GJB2	c.35delG	p.G12VfsX2	Pathogenic	Homozygous			AR	Definite	NM_004004.5
19	Female	Hispanic	English	Public	Postnatal	Bilateral	Moderate	GJB2	c.35delG	p.G12VfsX2	Pathogenic	Homozygous			AR	Definite	NM_004004.5
145	Male	Asian	English	Public	Postnatal	Bilateral	Profound	USH2A	c.10073G>A	p.C3358Y	Pathogenic	Heterozygous	-7.88		AR	Non-contributory	NM_206933.2
65	Female	Hispanic	English	Public	Postnatal	Bilateral	Profound	CLPP	c.100C>T	p.P34S	VUS	Heterozygous	0.58	Benign	AR	Non-contributory	NM_006012.2
198	Male	White	English	Private	Congenital	Unilateral	Severe	WHRN	c.1018G>C	p.D340H	VUS	Heterozygous	-3.24	Deleterious	AR	Non-contributory	NM_015404.4
14	Female	Hispanic	Spanish	Public	Congenital	Bilateral	Moderately Severe	TSPEAR	c.1019T>C	p.L340P	VUS	Heterozygous	-3.13	Deleterious	AR	Non-contributory	NM_144991.2
167	Male	Hispanic	English	Public	Unknown	Bilateral	Moderately Severe	TSPEAR	c.1019T>C	p.L340P	VUS	Heterozygous	-3.13	Deleterious	AR	Non-contributory	NM_144991.2
18	Male	White	English	Private	Congenital	Bilateral	Slight	GJB2	c.101T>C	p.M34T	Pathogenic	Heterozygous			AR	Definite	NM_004004.5
59	Female	Hispanic	English	Private	Congenital	Bilateral	Mild	GJB2	c.101T>C	p.M34T	Pathogenic	Heterozygous			AR	Definite	NM_004004.5
198	Male	White	English	Private	Congenital	Unilateral	Severe	GPSM2	c.1021G>A	p.A341T	VUS	Heterozygous	-3.72	Deleterious	AR	Non-contributory	NM_013296.4
104	Male	White	English	Private	Postnatal	Bilateral	Moderately Severe	MYO6	c.1030G>A	p.V344I	VUS	Heterozygous	-0.76	Benign	AR	Non-contributory	NM_004999.3
97	Female	Asian	English	Public	Unknown	Unilateral	Moderate	USH2A	c.10312G>A	p.A3438T	VUS	Heterozygous	-0.05	Benign	AR	Non-contributory	NM_206933.2
78	Male	Hispanic	English	Private	Postnatal	Bilateral	Mild	EYA4	c.1035G>C	p.R345S	VUS	Heterozygous	-3.22	Deleterious	AD	Possible	NM_004100.4
136	Female	White	English	Private	Congenital	Bilateral	Profound	HARS	c.103G>A	p.V35M	VUS	Heterozygous	-2.32	Benign	AR	Non-contributory	NM_002109.5
31	Female	Black	English	Public	Postnatal	Bilateral	Moderate	ADGRV1	c.10411_10412delGAinsAG	p.E3471R	VUS	Heterozygous	-0.2	Benign	AR	Non-contributory	NM_032119.7
20	Male	Asian	Vietnamese	Public	Unknown	Bilateral	Mild	KCNJ10	c.1042C>T	p.R348C	VUS	Heterozygous	1.87	Benign	AR	Non-contributory	NM_002241.4
113	Female	Other/Unknown	English	Private	Postnatal	Bilateral	Severe	TMPRSS3	c.1042G>A	p.D348N	VUS	Heterozygous	-1.88	Benign	AR	Non-contributory	NM_024022.2
135	Female	Other/Unknown	English	Private	Congenital	Bilateral	Moderate	TMPRSS3	c.1042G>A	p.D348N	VUS	Heterozygous	-1.88	Benign	AR	Non-contributory	NM_024022.2
148	Male	Hispanic	Spanish	Public	Postnatal	Unilateral	Slight	WFS1	c.1045A>G	p.I349V	VUS	Heterozygous	-0.21	Benign	AR	Non-contributory	NM_006005.3
174	Male	Hispanic	Sign Language	Public	Unknown	Bilateral	Profound	MYO6	c.1049T>C	p.I350T	VUS	Heterozygous	-4.45	Deleterious	AD	Possible	NM_004999.3
166	Female	Hispanic	Spanish	Public	Congenital	Unilateral	Normal	ADGRV1	c.10619C>T	p.S3540F	VUS	Heterozygous	-3.57	Deleterious	AR	Non-contributory	NM_032119.23
147	Female	Hispanic	English	Public	Postnatal	Bilateral	Profound	ADGRV1	c.1066G>A	p.E356K	VUS	Heterozygous	-2.86	Deleterious	AR	Non-contributory	NM_032119.18
3	Male	Hispanic	Spanish	Public	Unknown	Bilateral	Profound	PDZD7	c.1069G>A	p.G357S	VUS	Heterozygous	-0.61	Benign	AR	Non-contributory	NM_001195263.1
162	Female	White	English	Private	Postnatal	Bilateral	Severe	KCNE1	c.106C>T	p.R36C	VUS	Heterozygous	-1.91	Benign	AR	Non-contributory	NM_000219.5
229	Female	Asian	Toishanese	Public	Congenital	Bilateral	Moderate	SLC26A4	c.1079C>T	p.A360V	Pathogenic	Heterozygous			AR	Possible	NM_000441.1
22	Female	Hispanic	English	Public	Congenital	Bilateral	Severe	OTOF	c.1087G>A	p.D363N	VUS	Heterozygous	-2.59	Deleterious	AR	Non-contributory	NM_194248.2
40	Male	Hispanic	Spanish	Public	Postnatal	Unilateral	Profound	FGFR3	c.1091T>C	p.V364A	VUS	Heterozygous	-0.4	Benign	AD	Non-contributory	NM_000142.4
124	Female	Hispanic	English	Public	Unknown	Unilateral	Moderate	COL2A1	c.1092T>C	p.G364=	VUS	Heterozygous	Conservative	Benign	AD	Non-contributory	NM_001844.4
129	Female	White	English	Public	Postnatal	Bilateral	Profound	ADGRV1	c.1094A>G	p.D365G	VUS	Heterozygous	-2.55	Deleterious	AR	Non-contributory	NM_032119.17
63	Male	Other/Unknown	English	Public	Postnatal	Bilateral	Mild	GJB2	c.109G>A	p.V37	Pathogenic	Homozygous			AR	Definite	NM_004004.5
63	Male	Other/Unknown	English	Public	Postnatal	Bilateral	Mild	GJB2	c.109G>A	p.V37	Pathogenic	Homozygous			AR	Definite	NM_004004.5
118	Male	Asian	Toishanese	Public	Unknown	Bilateral	Mild	GJB2	c.109G>A	p.V371	Pathogenic	Homozygous			AR	Definite	NM_004004.5
118	Male	Asian	Toishanese	Public	Unknown	Bilateral	Mild	GJB2	c.109G>A	p.V371	Pathogenic	Homozygous			AR	Definite	NM_004004.5
10	Female	Asian	English	Private	Congenital	Bilateral	Mild	GJB2	c.109G>A	p.V37I	Pathogenic	Homozygous			AR	Definite	NM_004004.5
10	Female	Asian	English	Private	Congenital	Bilateral	Mild	GJB2	c.109G>A	p.V37I	Pathogenic	Homozygous			AR	Definite	NM_004004.5
11	Female	Hispanic	Spanish	Public	Postnatal	Bilateral	Slight	GJB2	c.109G>A	p.V37I	Pathogenic	Heterozygous			AR	Non-contributory	NM_004004.5
17	Male	Asian	Cantonese	Public	Unknown	Bilateral	Mild	GJB2	c.109G>A	p.V37I	Pathogenic	Heterozygous	-0.82		AR	Non-contributory	NM_004004.5
20	Male	Asian	Vietnamese	Public	Unknown	Bilateral	Mild	GJB2	c.109G>A	p.V37I	Pathogenic	Homozygous			AR	Definite	NM_004004.5
20	Male	Asian	Vietnamese	Public	Unknown	Bilateral	Mild	GJB2	c.109G>A	p.V37I	Pathogenic	Homozygous			AR	Definite	NM_004004.5
48	Male	Asian	Toishanese	Public	Postnatal	Bilateral	Mild	GJB2	c.109G>A	p.V37I	Pathogenic	Homozygous			AR	Definite	NM_004004.5
48	Male	Asian	Toishanese	Public	Postnatal	Bilateral	Mild	GJB2	c.109G>A	p.V37I	Pathogenic	Homozygous			AR	Definite	NM_004004.5
59	Female	Hispanic	English	Private	Congenital	Bilateral	Mild	GJB2	c.109G>A	p.V37I	Pathogenic	Heterozygous			AR	Definite	NM_004004.5
120	Male	Asian	Cantonese	Public	Unknown	Bilateral	Slight	GJB2	c.109G>A	p.V37I	Pathogenic	Homozygous			AR	Definite	NM_004004.5
120	Male	Asian	Cantonese	Public	Unknown	Bilateral	Slight	GJB2	c.109G>A	p.V37I	Pathogenic	Homozygous			AR	Definite	NM_004004.5
121	Male	Asian	Cantonese	Public	Postnatal	Bilateral	Moderate	GJB2	c.109G>A	p.V37I	Pathogenic	Homozygous			AR	Definite	NM_004004.5
121	Male	Asian	Cantonese	Public	Postnatal	Bilateral	Moderate	GJB2	c.109G>A	p.V37I	Pathogenic	Homozygous			AR	Definite	NM_004004.5
127	Male	Asian	Vietnamese	Public	Congenital	Bilateral	Mild	GJB2	c.109G>A	p.V37I	Pathogenic	Homozygous			AR	Definite	NM_004004.5
127	Male	Asian	Vietnamese	Public	Congenital	Bilateral	Mild	GJB2	c.109G>A	p.V37I	Pathogenic	Homozygous			AR	Definite	NM_004004.5
128	Female	Asian	Cantonese	Public	Postnatal	Bilateral	Mild	GJB2	c.109G>A	p.V37I	Pathogenic	Heterozygous	-0.82		AR	Non-contributory	NM_004004.5
135	Female	Other/Unknown	English	Private	Congenital	Bilateral	Moderate	GJB2	c.109G>A	p.V37I	Pathogenic	Heterozygous	-0.82		AR	Non-contributory	NM_004004.5
156	Female	Asian	Cantonese	Public	Unknown	Bilateral	Slight	GJB2	c.109G>A	p.V37I	Pathogenic	Homozygous			AR	Definite	NM_004004.5
156	Female	Asian	Cantonese	Public	Unknown	Bilateral	Slight	GJB2	c.109G>A	p.V37I	Pathogenic	Homozygous			AR	Definite	NM_004004.5
205	Female	Asian	English	Private	Congenital	Bilateral	Mild	GJB2	c.109G>A	p.V37I	Pathogenic	Homozygous			AR	Definite	NM_004004.5
205	Female	Asian	English	Private	Congenital	Bilateral	Mild	GJB2	c.109G>A	p.V37I	Pathogenic	Homozygous			AR	Definite	NM_004004.5
206	Female	Asian	Toishanese	Public	Unknown	Bilateral	Mild	GJB2	c.109G>A	p.V37I	Pathogenic	Homozygous			AR	Definite	NM_004004.5
206	Female	Asian	Toishanese	Public	Unknown	Bilateral	Mild	GJB2	c.109G>A	p.V37I	Pathogenic	Homozygous			AR	Definite	NM_004004.5
209	Female	Asian	English	Private	Congenital	Unilateral	Slight	GJB2	c.109G>A	p.V37I	Pathogenic	Homozygous			AR	Definite	NM_004004.5
209	Female	Asian	English	Private	Congenital	Unilateral	Slight	GJB2	c.109G>A	p.V37I	Pathogenic	Homozygous			AR	Definite	NM_004004.5
211	Female	Asian	English	Public	Congenital	Bilateral	Moderate	GJB2	c.109G>A	p.V37I	Pathogenic	Homozygous			AR	Definite	NM_004004.5
211	Female	Asian	English	Public	Congenital	Bilateral	Moderate	GJB2	c.109G>A	p.V37I	Pathogenic	Homozygous			AR	Definite	NM_004004.5
226	Male	Asian	English	Public	Unknown	Bilateral	Slight	GJB2	c.109G>A	p.V37I	Pathogenic	Homozygous			AR	Definite	NM_004004.5
226	Male	Asian	English	Public	Unknown	Bilateral	Slight	GJB2	c.109G>A	p.V37I	Pathogenic	Homozygous			AR	Definite	NM_004004.5
229	Female	Asian	Toishanese	Public	Congenital	Bilateral	Moderate	GJB2	c.109G>A	p.V37I	Pathogenic	Heterozygous	-0.82		AR	Non-contributory	NM_004004.5
231	Female	Asian	Cantonese	Public	Postnatal	Bilateral	Profound	GJB2	c.109G>A	p.V37I	Pathogenic	Heterozygous	-3.93		AR	Non-contributory	NM_004004.5
232	Female	Asian	English	Private	Congenital	Bilateral	Mild	GJB2	c.109G>A	p.V37I	Pathogenic	Homozygous			AR	Definite	NM_004004.5
232	Female	Asian	English	Private	Congenital	Bilateral	Mild	GJB2	c.109G>A	p.V37I	Pathogenic	Homozygous			AR	Definite	NM_004004.5
233	Female	Asian	English	Private	Congenital	Bilateral	Mild	GJB2	c.109G>A	p.V37I	Pathogenic	Homozygous			AR	Definite	NM_004004.5
233	Female	Asian	English	Private	Congenital	Bilateral	Mild	GJB2	c.109G>A	p.V37I	Pathogenic	Homozygous			AR	Definite	NM_004004.5
236	Female	Asian	Mandarin	Public	Unknown	Unilateral	Normal	GJB2	c.109G>A	p.V37I	Pathogenic	Heterozygous	-0.82		AR	Non-contributory	NM_004004.5
237	Female	Asian	Cantonese	Public	Congenital	Unilateral	Slight	GJB2	c.109G>A	p.V37I	Pathogenic	Homozygous			AR	Definite	NM_004004.5
237	Female	Asian	Cantonese	Public	Congenital	Unilateral	Slight	GJB2	c.109G>A	p.V37I	Pathogenic	Homozygous			AR	Definite	NM_004004.5
128	Female	Asian	Cantonese	Public	Postnatal	Bilateral	Mild	BSND	c.10G>A	p.E4K	VUS	Heterozygous	-2.27	Benign	AR	Non-contributory	NM_057176.2
188	Male	White	English	Private	Congenital	Bilateral	Moderate	KCNQ1	c.1109C>T	p.A370V	VUS	Heterozygous	-3.2	Deleterious	AR	Non-contributory	NM_000218.2
102	Male	Hispanic	Sign Language	Public	Congenital	Bilateral	Moderately Severe	EDNRB	c.1112G>T	p.G371V	VUS	Heterozygous	-6.69	Deleterious	AR	Non-contributory	NM_000115.3
127	Male	Asian	Vietnamese	Public	Congenital	Bilateral	Mild	MARVELD2	c.1115G>A	p.R372Q	VUS	Heterozygous	-2.44	Benign	AR	Non-contributory	NM_001038603.2
238	Female	Hispanic	English	Public	Postnatal	Bilateral	Moderate	SLC26A5	c.1119+1G>A		VUS	Heterozygous	Splice	Unknown	AR	Non-contributory	NM_198999.2
49	Female	Hispanic	Spanish	Public	Postnatal	Bilateral	Moderately Severe	OTOA	c.1121delC	p.E408RfsX58	Pathogenic	Heterozygous			AR	Non-contributory	NM_144672.3
159	Female	Hispanic	Spanish	Public	Congenital	Bilateral	Slight	DIAPH1	c.1122T>C	p.Y374=	VUS	Heterozygous	Conservative	Benign	AD	Non-contributory	NM_005219.4
6	Male	Asian	Dari	Public	Unknown	Unilateral	Severe	WHRN	c.1125C>T	p.I375=	VUS	Heterozygous	Conservative	Benign	AR	Non-contributory	NM_015404.4
92	Male	Hispanic	English	Public	Congenital	Unilateral	Mild	ALMS1	c.112G>C	p.V38L	VUS	Heterozygous	-0.67	Benign	AR	Non-contributory	NM_015120.4
156	Female	Asian	Cantonese	Public	Unknown	Bilateral	Slight	ADGRV1	c.11309A>G	p.N3770S	VUS	Heterozygous	-2.22	Benign	AR	Non-contributory	NM_032119.21
203	Male	Other/Unknown	English	Public	Unknown	Bilateral	Mild	PNPT1	c.1131T>G	p.F377L	VUS	Heterozygous	-4.19	Deleterious	AR	Non-contributory	NM_033109.4
118	Male	Asian	Toishanese	Public	Unknown	Bilateral	Mild	USH2A	c.11382A>G	p.I3794M	VUS	Heterozygous	0.26	Benign	AR	Non-contributory	NM_206933.2
185	Male	White	English	Private	Congenital	Bilateral	Mild	PDZD7	c.1139T>A	p.V380E	VUS	Heterozygous	-1.18	Benign	AR	Non-contributory	NM_001195263.1
168	Male	Hispanic	Spanish	Private	Unknown	Bilateral	Mild	USH2A	c.11467G>A	p.V3823I	VUS	Heterozygous	-0.65	Benign	AR	Non-contributory	NM_206933.2
153	Male	White	English	Private	Congenital	Bilateral	Moderate	ALMS1	c.11480A>G	p.H3827R	VUS	Heterozygous	-1.97	Benign	AR	Non-contributory	NM_015120.4
95	Male	Other/Unknown	English	Public	Postnatal	Bilateral	Moderate	COCH	c.1151G>A	p.R384H	VUS	Heterozygous	-3.23	Deleterious	AD	Possible	NM_004086.2
68	Male	Hispanic	Spanish	Public	Congenital	Bilateral	Mild	PCDH15	c.1169A>G	p.N390S	VUS	Heterozygous	-1.99	Benign	AR	Non-contributory	NM_033056.3
181	Female	Hispanic	English	Public	Unknown	Bilateral	Mild	TECTA	c.1172T>C	p.L391P	VUS	Heterozygous	-1.42	Benign	AD	Non-contributory	NM_005422.2
137	Male	White	English	Public	Postnatal	Bilateral	Mild	USH2A	c.11734G>A	p.E3912K	VUS	Heterozygous	-1.98	Benign	AR	Non-contributory	NM_206933.2
67	Male	Hispanic	Spanish	Public	Unknown	Unilateral	Slight	MYO3A	c.1174T>C	p.S392P	VUS	Heterozygous	-3.1	Deleterious	AR	Non-contributory	NM_017433.4
204	Male	Hispanic	English	Public	Unknown	Bilateral	Mild	ALMS1	c.11768delA	p.N3923TfsX4	Likely Pathogenic	Heterozygous			AR	Definite	NM_015120.4
17	Male	Asian	Cantonese	Public	Unknown	Bilateral	Mild	SYNE4	c.1183C>T	p.L395F	VUS	Heterozygous	-3.67	Deleterious	AR	Non-contributory	NM_001039876.2
54	Female	White	English	Private	Congenital	Bilateral	Mild	ADGRV1	c.11869G>C	p.A3957P	VUS	Heterozygous	-2.91	Deleterious	AR	Non-contributory	NM_032119.8
74	Female	Hispanic	Spanish	Public	Postnatal	Bilateral	Moderately Severe	USH1C	c.1187_1188delCAinsTG	p.P396L	VUS	Heterozygous	-3.37	Deleterious	AR	Non-contributory	NM_005709.3
119	Female	Asian	Mandarin	Public	Postnatal	Bilateral	Moderately Severe	ILDR1	c.1193C>T	p.S398L	VUS	Heterozygous	-2.12	Benign	AR	Non-contributory	NM_001199799.1
170	Male	Other/Unknown	English	Public	Postnatal	Bilateral	Mild	ADGRV1	c.11947G>A	p.A3983T	VUS	Heterozygous	0.29	Benign	AR	Possible	NM_032119.25
171	Male	Other/Unknown	English	Public	Postnatal	Bilateral	Mild	ADGRV1	c.11947G>A	p.A3983T	VUS	Heterozygous	0.29	Benign	AR	Possible	NM_032119.27
131	Male	Hispanic	English	Public	Postnatal	Bilateral	Moderate	PCDH15	c.1195A>C	p.S399R	VUS	Heterozygous	-3.14	Deleterious	AR	Non-contributory	NM_033056.3
94	Female	Asian	Toishanese	Public	Unknown	Unilateral	Moderately Severe	MITF	c.1195G>A	p.G399R	VUS	Heterozygous	-2.33	Benign	AD	Non-contributory	NM_000248.3
180	Male	Hispanic	Spanish	Public	Congenital	Bilateral	Mild	ADGRV1	c.12008T>C	p.I4003T	VUS	Heterozygous	-2.95	Deleterious	AR	Non-contributory	NM_032119.29
90	Male	Hispanic	English	Public	Unknown	Bilateral	Mild	KCNQ1	c.1201C>T	p.R401W	VUS	Heterozygous	-2.78	Deleterious	AR	Non-contributory	NM_000218.2
212	Male	Black	English	Public	Postnatal	Bilateral	Mild	USH2A	c.12074G>T	p.S4025I	VUS	Heterozygous	-0.46	Benign	AR	Possible	NM_206933.2
215	Male	White	English	Private	Postnatal	Bilateral	Profound	TMPRSS3	c.1209delG	p.L405WfsX11	Likely Pathogenic	Heterozygous			AR	Definite	NM_024022.2
233	Female	Asian	English	Private	Congenital	Bilateral	Mild	OTOG	c.1210C>T	p.R404Trp	VUS	Heterozygous	-0.62	Benign	AR	Non-contributory	NM_001277269.1
37	Male	Hispanic	English	Public	Congenital	Unilateral	Mild	MYO15A	c.1210G>A	p.E404K	VUS	Heterozygous	-1.19	Benign	AR	Non-contributory	NM_016239.3
155	Female	Hispanic	Spanish	Public	Unknown	Bilateral	Profound	ADGRV1	c.12170C>T	p.T4057I	VUS	Heterozygous	-2.2	Benign	AR	Non-contributory	NM_032119.20
24	Male	Hispanic	Spanish	Public	Unknown	Unilateral	Slight	OTOG	c.1220A>C	p.Q407P	VUS	Heterozygous	-3.2	Deleterious	AR	Non-contributory	NM_001277269.1
182	Female	Hispanic	Spanish	Public	Unknown	Bilateral	Profound	OTOG	c.1220A>C	p.Q407P	VUS	Heterozygous	-3.2	Deleterious	AR	Non-contributory	NM_001277269.1
41	Female	Hispanic	English	Private	Postnatal	Bilateral	Moderate	OTOA	c.1221delC	p.E408RfsX58	Pathogenic	Heterozygous			AR	Non-contributory	NM_144672.3
83	Female	Hispanic	English	Public	Postnatal	Bilateral	Moderate	GPR98	c.12220T>C	p.Trp4074R	VUS	Heterozygous	-1.89	Benign	AR	Possible	NM_032119.3
23	Female	Asian	English	Public	Congenital	Bilateral	Severe	ILDR1	c.1228G>A	p.G410R	VUS	Heterozygous	-0.67	Benign	AR	Non-contributory	NM_001199799.1
136	Female	White	English	Private	Congenital	Bilateral	Profound	ESPN	c.123C>T	p.H41=	VUS	Heterozygous	Conservative	Benign	AR	Non-contributory	NM_031475.2
187	Female	Other/Unknown	English	Public	Postnatal	Unilateral	Mild	FGFR3	c.1242C>G	p.I414M	VUS	Heterozygous	-0.44	Benign	AD	Non-contributory	NM_000142.4
170	Male	Other/Unknown	English	Public	Postnatal	Bilateral	Mild	ADGRV1	c.12437G>A	p.R4146Q	VUS	Heterozygous	-2.04	Benign	AR	Possible	NM_032119.26
171	Male	Other/Unknown	English	Public	Postnatal	Bilateral	Mild	ADGRV1	c.12437G>A	p.R4146Q	VUS	Heterozygous	-2.04	Benign	AR	Possible	NM_032119.28
169	Female	Asian	Dari	Public	Unknown	Bilateral	Moderately Severe	SLC26A4	c.1243A>G	p.S415G	VUS	Heterozygous	-3.06	Deleterious	AR	Non-contributory	NM_000441.1
223	Male	Hispanic	Spanish	Public	Postnatal	Bilateral	Mild	ADGRV1	c.12464C>T	p.P4155L	VUS	Heterozygous	-3.4	Deleterious	AR	Non-contributory	NM_032119.33
70	Male	Hispanic	English	Public	Congenital	Bilateral	Moderate	USH2A	c.12559C>T	p.R4187C	VUS	Heterozygous	-4.02	Deleterious	AR	Non-contributory	NM_206933.2
219	Female	Black	English	Public	Postnatal	Bilateral	Severe	MARVELD2	c.1258A>G	p.K420E	VUS	Heterozygous	-0.62	Benign	AR	Non-contributory	NM_001038603.2
122	Female	Asian	Pashto	Public	Unknown	Bilateral	Slight	MYO15A	c.1258C>T	p.R420C	VUS	Heterozygous	-3.76	Deleterious	AR	Non-contributory	NM_016239.3
119	Female	Asian	Mandarin	Public	Postnatal	Bilateral	Moderately Severe	LARS2	c.125G>A	p.S42N	VUS	Heterozygous	-1.24	Benign	AR	Non-contributory	NM_015340.3
202	Male	White	English	Public	Unknown	Bilateral	Mild	KARS	c.1262G>A	p.R421Q	VUS	Heterozygous	-3.84	Deleterious	AR	Non-contributory	NM_001130089.1
89	Female	Hispanic	Spanish	Public	Unknown	Bilateral	Moderate	WFS1	c.1264G>A	p.A422T	VUS	Heterozygous	-1.31	Benign	AR	Non-contributory	NM_006005.3
210	Female	Hispanic	Spanish	Public	Unknown	Bilateral	Profound	WFS1	c.1264G>A	p.A422T	VUS	Heterozygous	-1.31	Benign	AR	Non-contributory	NM_006005.3
93	Female	Asian	Toishanese	Public	Congenital	Bilateral	Moderately Severe	PDZD7	c.1267G>A	p.A423T	VUS	Heterozygous	-2.04	Benign	AR	Non-contributory	NM_001195263.1
232	Female	Asian	English	Private	Congenital	Bilateral	Mild	CDC14A	c.1268G>A	p.G423E	VUS	Heterozygous	-0.2	Benign	AR	Non-contributory	NM_003672.3
138	Female	White	English	Public	Congenital	Bilateral	Severe	ESSRB	c.1271T>C	p.L424P	VUS	Heterozygous	-6.75	Deleterious	AR	Non-contributory	NM_001379180.1
98	Male	Asian	Vietnamese	Public	Unknown	Bilateral	Profound	EYA1	c.1276G>A	p.G426S	VUS	Heterozygous	-5.57	Deleterious	AD	Possible	NM_000503.5
223	Male	Hispanic	Spanish	Public	Postnatal	Bilateral	Mild	TMPRSS3	c.1276G>A	p.A426T	Likely Pathogenic	Heterozygous	-3.55		AR	Non-contributory	NM_024022.2
91	Female	Other/Unknown	English	Private	Postnatal	Bilateral	Moderate	SLC26A4	c.1284_1286delTGC	p.A429del	Likely Pathogenic	Heterozygous			AR	Definite	NM_000441.1
76	Female	Hispanic	English	Public	Postnatal	Bilateral	Profound	TMPRSS3	c.1286A>G	p.N429S	VUS	Heterozygous	-3.36	Deleterious	AR	Non-contributory	NM_024022.2
219	Female	Black	English	Public	Postnatal	Bilateral	Severe	LARS2	c.1289C>G	p.A430G	VUS	Heterozygous	-2.57	Deleterious	AR	Non-contributory	NM_015340.3
179	Male	Hispanic	Spanish	Public	Postnatal	Bilateral	Severe	DFNA5	c.1292T>C	p.L431P	VUS	Heterozygous	-4.28	Deleterious	AD	Possible	NM_004403.2
56	Male	Other/Unknown	Sign Language	Public	Postnatal	Bilateral	Severe	ADGRV1	c.13016A>G	p.D4339G	VUS	Heterozygous	-4.01	Deleterious	AR	Non-contributory	NM_032119.9
161	Female	Black	English	Public	Postnatal	Bilateral	Moderately Severe	CDH23	c.1301A>G	p.N434S	VUS	Heterozygous	-1.45	Benign	AR	Non-contributory	NM_022124.5
231	Female	Asian	Cantonese	Public	Postnatal	Bilateral	Profound	USH2A	c.13040_13062del23ins10	p.T43471fsX22	Pathogenic	Heterozygous			AR	Definite	NM_206933.2
202	Male	White	English	Public	Unknown	Bilateral	Mild	FOXI1	c.131C>T	p.P44L	VUS	Heterozygous	-3.38	Deleterious	AR	Non-contributory	NM_012188.4
103	Female	Other/Unknown	English	Public	Congenital	Unilateral	Slight	SLC33A1	c.131G>T	p.G44V	VUS	Heterozygous	-0.7	Benign	AR	Non-contributory	NM_004733.3
136	Female	White	English	Private	Congenital	Bilateral	Profound	CCDC50	c.1321C>T	p.R441W	VUS	Heterozygous	-4.33	Deleterious	AD	Non-contributory	NM_178335.2
201	Female	Hispanic	English	Public	Unknown	Bilateral	Slight	KCNQ1	c.1321C>T	p.P441S	VUS	Heterozygous	-3.03	Deleterious	AR	Non-contributory	NM_000218.2
76	Female	Hispanic	English	Public	Postnatal	Bilateral	Profound	OTOG	c.1322G>A	p.R441Q	VUS	Heterozygous	0.48	Benign	AR	Non-contributory	NM_001277269.1
177	Female	Black	English	Public	Congenital	Bilateral	Profound	FGFR1	c.1323_1324delTCinsGG	p.L442V	VUS	Heterozygous	0.26	Benign	AD	Non-contributory	NM_023110.2
61	Female	Asian	Mongolian	Public	Postnatal	Bilateral	Moderate	OTOG	c.1325C>T	p.A442V	VUS	Heterozygous	-1.52	Benign	AR	Non-contributory	NM_001277269.1
236	Female	Asian	Mandarin	Public	Unknown	Unilateral	Normal	ADGRV1	c.13340G>A	p.G4447D	VUS	Heterozygous	-1.28	Benign	AR	Non-contributory	NM_032119.35
40	Male	Hispanic	Spanish	Public	Postnatal	Unilateral	Profound	SLITRK6	c.1339A>C	p.I447L	VUS	Heterozygous	-1.56	Benign	AR	Possible	NM_032229.2
193	Female	Hispanic	Spanish	Public	Unknown	Bilateral	Mild	SLITRK6	c.1339A>C	p.I447L	VUS	Heterozygous	-1.56	Benign	AR	Non-contributory	NM_032229.2
76	Female	Hispanic	English	Public	Postnatal	Bilateral	Profound	DIAPH1	c.1339G>A	p.G447R	VUS	Heterozygous	-7.57	Deleterious	AD	Possible	NM_005219.4
163	Male	Hispanic	Spanish	Public	Unknown	Bilateral	Mild	PTPRQ	c.1359+2T>C		Likely Pathogenic	Homozygous			AR	Definite	NM_001145026.1
163	Male	Hispanic	Spanish	Public	Unknown	Bilateral	Mild	PTPRQ	c.1359+2T>C		Likely Pathogenic	Homozygous			AR	Definite	NM_001145026.1
92	Male	Hispanic	English	Public	Congenital	Unilateral	Mild	USH1C	c.1360C>T	p.R454W	VUS	Heterozygous	-4.52	Deleterious	AR	Non-contributory	NM_005709.3
182	Female	Hispanic	Spanish	Public	Unknown	Bilateral	Profound	COL4A6	c.1366T>A	p.F456I	VUS	Heterozygous	-0.57	Benign	XR	Non-contributory	NM_033641.2
170	Male	Other/Unknown	English	Public	Postnatal	Bilateral	Mild	ILDR1	c.136G>A	p.D46N	VUS	Heterozygous	-2.45	Benign	AR	Non-contributory	NM_001199799.1
28	Female	Other/Unknown	English	Private	Congenital	Bilateral	Slight	EYA4	c.1379C>A	p.A460E	VUS	Heterozygous	-3.56	Deleterious	AD	Possible	NM_004100.4
158	Male	White	English	Private	Postnatal	Bilateral	Profound	ILDR1	c.1383_1387dupACGAC	p.R463HfsX119	VUS	Heterozygous	Nonsense	Deleterious	AR	Non-contributory	NM_001199799.1
29	Male	Black	English	Public	Unknown	Bilateral	Severe	ILDR1	c.1387C>T	p.R463C	VUS	Heterozygous	-2.76	Deleterious	AR	Non-contributory	NM_001199799.1
60	Male	White	English	Public	Postnatal	Bilateral	Profound	GJB2	c.139G>T	p.E47X	Pathogenic	Heterozygous			AR	Definite	NM_004004.5
196	Male	Other/Unknown	English	Private	Congenital	Unilateral	Slight	EPS8	c.1403G>A	p.R468H	VUS	Heterozygous	0.36	Benign	AR	Non-contributory	NM_004447.5
56	Male	Other/Unknown	Sign Language	Public	Postnatal	Bilateral	Severe	MYH14	c.1403G>A	p.R468H	VUS	Heterozygous	-4.88	Deleterious	AD	Possible	NM_024729.3
23	Female	Asian	English	Public	Congenital	Bilateral	Severe	LARS2	c.1408A>G	p.T470A	VUS	Heterozygous	-0.6	Benign	AR	Non-contributory	NM_015340.3
106	Male	Asian	English	Private	Congenital	Unilateral	Slight	KCNQ4	c.140T>C	p.L47P	Likely Pathogenic	Heterozygous			AD	Definite	NM_004700.3
24	Male	Hispanic	Spanish	Public	Unknown	Unilateral	Slight	MYO15A	c.1414T>A	p.S472T	VUS	Heterozygous	-1.05	Benign	AR	Non-contributory	NM_016239.3
154	Female	Other/Unknown	English	Public	Postnatal	Bilateral	Severe	FGFR1	c.1417C>G	p.L473V	VUS	Heterozygous	-1	Benign	AD	Non-contributory	NM_023110.2
82	Male	White	English	Private	Congenital	Unilateral	Normal	COL11A1	c.1421C>T	p.P474L	VUS	Heterozygous	-6.12	Deleterious	AD	Possible	NM_001854.3
179	Male	Hispanic	Spanish	Public	Postnatal	Bilateral	Severe	USH2A	c.14276G>A	p.G4759E	VUS	Heterozygous	0.7	Benign	AR	Non-contributory	NM_206933.2
229	Female	Asian	Toishanese	Public	Congenital	Bilateral	Moderate	SEMA3E	c.1429G>A	p.V477I	VUS	Heterozygous	-0.37	Benign	AD	Non-contributory	NM_012431.2
44	Female	Hispanic	English	Public	Postnatal	Bilateral	Profound	TJP2	c.1430C>A	p.P477H	VUS	Heterozygous	-2.48	Benign	AD	Non-contributory	NM_004817.3
45	Male	Hispanic	English	Public	Congenital	Bilateral	Profound	TJP2	c.1430C>A	p.P477H	VUS	Heterozygous	-2.48	Benign	AD	Non-contributory	NM_004817.3
171	Male	Other/Unknown	English	Public	Postnatal	Bilateral	Mild	MARVELD2	c.1435G>A	p.V479I	VUS	Heterozygous	-0.73	Benign	AR	Non-contributory	NM_001038603.2
115	Male	Hispanic	English	Private	Unknown	Bilateral	Profound	TPRN	c.1443_1460del18	p.L482_P487del	VUS	Heterozygous	0.13	Benign	AR	Non-contributory	NM_001128228.2
88	Male	Hispanic	Spanish	Public	Postnatal	Bilateral	Profound	USH1C	c.1444T>G	p.S482A	VUS	Heterozygous	-1.11	Benign	AR	Non-contributory	NM_005709.3
90	Male	Hispanic	English	Public	Unknown	Bilateral	Mild	DIAPH1	c.145-1G>A		VUS	Heterozygous	Splice	Unknown	AD	Non-contributory	NM_005219.4
76	Female	Hispanic	English	Public	Postnatal	Bilateral	Profound	COL4A6	c.1451A>G	p.D484G	VUS	Heterozygous	-2.5	Deleterious	XD	Possible	NM_033641.2
219	Female	Black	English	Public	Postnatal	Bilateral	Severe	COL11A1	c.146A>G	p.N49S	VUS	Heterozygous	-1.07	Benign	AD	Non-contributory	NM_001854.3
20	Male	Asian	Vietnamese	Public	Unknown	Bilateral	Mild	USH2A	c.14740G>A	p.E4914K	VUS	Heterozygous	-1.14	Benign	AR	Non-contributory	NM_206933.2
129	Female	White	English	Public	Postnatal	Bilateral	Profound	USH2A	c.14804G>A	p.R4935Q	VUS	Heterozygous	-0.31	Benign	AR	Non-contributory	NM_206933.2
152	Female	Black	English	Public	Unknown	Unilateral	Mild	USH2A	c.14804G>A	p.R4935Q	VUS	Heterozygous	-0.31	Benign	AR	Non-contributory	NM_206933.2
39	Female	Hispanic	Spanish	Public	Unknown	Bilateral	Slight	USH2A	c.14824A>G	p.S4942G	VUS	Heterozygous	-2.11	Benign	AR	Non-contributory	NM_206933.2
34	Female	Hispanic	English	Public	Congenital	Bilateral	Moderately Severe	COL4A3	c.1483C>T	p.H495Y	VUS	Heterozygous	-0.78	Benign	AR	Non-contributory	NM_000091.4
83	Female	Hispanic	English	Public	Postnatal	Bilateral	Moderate	COL4A4	c.1483G>A	p.E495K	VUS	Heterozygous	-0.98	Benign	AR	Non-contributory	NM_000092.4
131	Male	Hispanic	English	Public	Postnatal	Bilateral	Moderate	GPSM2	c.1486T>A	p.L496I	VUS	Heterozygous	-1.45	Benign	AR	Non-contributory	NM_013296.4
211	Female	Asian	English	Public	Congenital	Bilateral	Moderate	LARS2	c.148G>A	p.E50K	VUS	Heterozygous	-1.15	Benign	AR	Non-contributory	NM_015340.3
6	Male	Asian	Dari	Public	Unknown	Unilateral	Severe	PDZD7	c.1495A>T	p.T499S	VUS	Heterozygous	-0.64	Benign	AR	Non-contributory	NM_001195263.1
144	Female	Asian	Arabic	Public	Unknown	Unilateral	Moderate	ESRRB	c.1496G>A	p.G499D	VUS	Heterozygous	-0.11	Benign	AR	Non-contributory	NM_004452.3
71	Male	Other/Unknown	Sign Language	Public	Unknown	Bilateral	Profound	ADGRV1	c.1498G>A	p.E500K	VUS	Heterozygous	-1.79	Benign	AR	Non-contributory	NM_032119.10
18	Male	White	English	Private	Congenital	Bilateral	Slight	OTOF	c.149G>A	p.W50X	Likely Pathogenic	Heterozygous			AR	Non-contributory	NM_194248.2
76	Female	Hispanic	English	Public	Postnatal	Bilateral	Profound	TECTA	c.1502C>T	p.S501F	VUS	Heterozygous	-2.67	Deleterious	AD	Possible	NM_005422.2
240	Female	Other/Unknown	English	Public	Congenital	Bilateral	Moderate	TECTA	c.1505G>C	p.G502A	VUS	Homozygous	-2.32	Benign	AD	Non-contributory	NM_005422.2
240	Female	Other/Unknown	English	Public	Congenital	Bilateral	Moderate	TECTA	c.1505G>C	p.G502A	VUS	Homozygous	-2.32	Benign	AD	Non-contributory	NM_005422.2
24	Male	Hispanic	Spanish	Public	Unknown	Unilateral	Slight	ADGRV1	c.15076C>T	p.H5026Y	VUS	Heterozygous	-1.99	Benign	AR	Non-contributory	NM_032119.6
107	Male	White	English	Private	Congenital	Unilateral	Normal	SLITRK6	c.1515T>A	p.D505E	VUS	Heterozygous	1.13	Benign	AR	Non-contributory	NM_032229.2
119	Female	Asian	Mandarin	Public	Postnatal	Bilateral	Moderately Severe	USH2A	c.15169A>T	p.I5057F	VUS	Heterozygous	-2.15	Benign	AR	Non-contributory	NM_206933.2
40	Male	Hispanic	Spanish	Public	Postnatal	Unilateral	Profound	ESPN	c.1522C>T	p.R508C	VUS	Heterozygous	-3.59	Deleterious	AR	Non-contributory	NM_031475.2
150	Female	Other/Unknown	English	Public	Congenital	Unilateral	Normal	ILDR1	c.1526C>T	p.P509L	VUS	Heterozygous	-6.71	Deleterious	AR	Non-contributory	NM_001199799.1
54	Female	White	English	Private	Congenital	Bilateral	Mild	COL4A3	c.1527G>C	p.L509F	VUS	Heterozygous	-0.33	Benign	AR	Non-contributory	NM_000091.4
9	Male	Asian	English	Public	Unknown	Bilateral	Moderate	ADGRV1	c.15319G>A	p.V5107I	VUS	Heterozygous	-0.4	Benign	AR	Non-contributory	NM_032119.3
225	Male	Other/Unknown	English	Private	Postnatal	Unilateral	Moderate	OTOGL	c.1531A>T	p.I511F	VUS	Heterozygous	-3.79	Deleterious	AR	Non-contributory	NM_173591.3
77	Female	Hispanic	English	Private	Congenital	Unilateral	Normal	USH2A	c.15364T>C	p.C5122R	VUS	Heterozygous	-0.69	Benign	AR	Non-contributory	NM_206933.2
35	Female	Hispanic	English	Public	Congenital	Bilateral	Mild	TMC1	c.1537G>A	p.G513R	VUS	Heterozygous	-5.55	Deleterious	AD	Possible	NM_138691.2
161	Female	Black	English	Public	Postnatal	Bilateral	Moderately Severe	SLC26A4	c.1541A>G	p.Q514R	Pathogenic	Heterozygous			AR	Definite	NM_000441.1
175	Male	White	English	Public	Postnatal	Bilateral	Moderately Severe	USH1C	c.1543C>A	p.L515M	VUS	Heterozygous	-0.66	Benign	AR	Non-contributory	NM_005709.3
150	Female	Other/Unknown	English	Public	Congenital	Unilateral	Normal	COCH	c.1546C>G	p.P516A	VUS	Heterozygous	-7.05	Deleterious	AD	Possible	NM_004086.2
21	Male	Asian	English	Private	Postnatal	Bilateral	Mild	ADGRV1	c.1547G>A	p.G516D	Pathogenic	Homozygous			AR	Definite	NM_032119.4
21	Male	Asian	English	Private	Postnatal	Bilateral	Mild	ADGRV1	c.1547G>A	p.G516D	Pathogenic	Homozygous			AR	Definite	NM_032119.5
86	Male	Hispanic	English	Public	Congenital	Bilateral	Moderate	SEMA3E	c.155C>G	p.P52R	VUS	Heterozygous	-0.82	Benign	AD	Non-contributory	NM_012431.2
150	Female	Other/Unknown	English	Public	Congenital	Unilateral	Normal	ILDR1	c.1560C>A	p.G520=	VUS	Heterozygous	Conservative	Benign	AR	Non-contributory	NM_001199799.1
224	Female	Hispanic	Spanish	Public	Unknown	Bilateral	Moderately Severe	TCOF1	c.1567C>G	p.P523A	VUS	Heterozygous	-4.08	Deleterious	AD	Possible	NM_001135243.1
203	Male	Other/Unknown	English	Public	Unknown	Bilateral	Mild	WHRN	c.1568G>A	p.S523N	VUS	Heterozygous	-0.83	Benign	AR	Non-contributory	NM_015404.4
13	Female	Hispanic	Spanish	Public	Congenital	Unilateral	Normal	USH1C	c.1572G>T	p.K524N	VUS	Heterozygous	-1.25	Benign	AR	Non-contributory	NM_005709.3
152	Female	Black	English	Public	Unknown	Unilateral	Mild	DIAPH3	c.1574A>T	p.E525V	VUS	Heterozygous	-5.8	Deleterious	AD	Possible	NM_001042517.1
213	Male	Other/Unknown	Unknown, Declined	Public	Unknown	Bilateral	Moderate	USH1C	c.1577G>A	p.W526X	Likely Pathogenic	Heterozygous			AR	Non-contributory	NM_005709.3
134	Male	Other/Unknown	English	Public	Postnatal	Bilateral	Severe	AIFM1	c.1586G>A	p.R529Q	VUS	Hemizygous	-2.63	Deleterious	XR	Possible	NM_004208.3
87	Female	Hispanic	Spanish	Public	Postnatal	Bilateral	Profound	OTOA	c.1587C>A	p.F529L	VUS	Heterozygous	-1.14	Benign	AR	Non-contributory	NM_144672.3
6	Male	Asian	Dari	Public	Unknown	Unilateral	Severe	TBC1D24	c.158delA	p.K53RfsX6	Likely Pathogenic	Heterozygous			AR	Non-contributory	NM_001199107.1
88	Male	Hispanic	Spanish	Public	Postnatal	Bilateral	Profound	NLRP3	c.1594A>G	p.M532V	VUS	Heterozygous	-3.62	Deleterious	AD	Non-contributory	NM_004895.4
116	Male	White	English	Private	Congenital	Unilateral	Slight	USH2A	c.1600T>C	p.Y534H	VUS	Heterozygous	-3.35	Deleterious	AR	Non-contributory	NM_206933.2
98	Male	Asian	Vietnamese	Public	Unknown	Bilateral	Profound	USH1C	c.1603C>T	p.L535F	VUS	Heterozygous	-1.78	Benign	AR	Non-contributory	NM_005709.3
34	Female	Hispanic	English	Public	Congenital	Bilateral	Moderately Severe	MYO15A	c.1603delC	p.L535SfsX94	Likely Pathogenic	Heterozygous			AR	Possible	NM_016239.3
118	Male	Asian	Toishanese	Public	Unknown	Bilateral	Mild	ADGRV1	c.16051G>A	p.A5351T	VUS	Heterozygous	-1.23	Benign	AR	Non-contributory	NM_032119.14
120	Male	Asian	Cantonese	Public	Unknown	Bilateral	Slight	ADGRV1	c.16061C>T	p.A5354V	VUS	Heterozygous	-1.45	Benign	AR	Non-contributory	NM_032119.15
88	Male	Hispanic	Spanish	Public	Postnatal	Bilateral	Profound	SLC26A4	c.1615-2A>G		Pathogenic	Heterozygous			AR	Non-contributory	NM_000441.1
175	Male	White	English	Public	Postnatal	Bilateral	Moderately Severe	TMC1	c.1622T>C	p.I541T	VUS	Heterozygous	-3.34	Deleterious	AD	Non-contributory	NM_138691.2
51	Male	Hispanic	Spanish	Public	Congenital	Bilateral	Moderately Severe	COL11A1	c.1624C>T	p.P542S	VUS	Heterozygous	-6.83	Deleterious	AD	Possible	NM_001854.3
203	Male	Other/Unknown	English	Public	Unknown	Bilateral	Mild	MITF	c.163A>C	p.N55H	VUS	Heterozygous	-0.57	Benign	AD	Non-contributory	NM_000248.3
115	Male	Hispanic	English	Private	Unknown	Bilateral	Profound	OTOF	c.1640C>T	p.T547M	VUS	Heterozygous	-3.18	Deleterious	AR	Non-contributory	NM_194248.2
177	Female	Black	English	Public	Congenital	Bilateral	Profound	CDH23	c.1649A>G	p.N550S	VUS	Heterozygous	-1.23	Benign	AR	Non-contributory	NM_022124.5
35	Female	Hispanic	English	Public	Congenital	Bilateral	Mild	PCDH15	c.1651G>A	p.G551R	VUS	Heterozygous	-4.13	Deleterious	AR	Possible	NM_033056.3
210	Female	Hispanic	Spanish	Public	Unknown	Bilateral	Profound	SLC26A4	c.1660A>G	p.I554V	VUS	Heterozygous	-0.9	Benign	AR	Non-contributory	NM_000441.1
113	Female	Other/Unknown	English	Private	Postnatal	Bilateral	Severe	TPRN	c.1669G>A	p.G557S	VUS	Heterozygous	-6	Deleterious	AR	Non-contributory	NM_001128228.2
203	Male	Other/Unknown	English	Public	Unknown	Bilateral	Mild	EDN3	c.167_190dup24	p.E56_E63dup	VUS	Heterozygous	-4.32	Deleterious	AR	Non-contributory	NM_207034.2
128	Female	Asian	Cantonese	Public	Postnatal	Bilateral	Mild	ADGRV1	c.1675T>C	p.Y559H	VUS	Heterozygous	-2.53	Deleterious	AR	Non-contributory	NM_032119.16
32	Male	Hispanic	Spanish	Public	Postnatal	Bilateral	Moderately Severe	WHRN	c.1676A>C	p.N559T	VUS	Heterozygous	-1.45	Benign	AR	Non-contributory	NM_015404.4
234	Male	Asian	Pashto	Public	Unknown	Bilateral	Mild	OTOG	c.1680+5G>C		VUS	Homozygous	Splice	Unknown	AR	Non-contributory	NM_001277269.1
234	Male	Asian	Pashto	Public	Unknown	Bilateral	Mild	OTOG	c.1680+5G>C		VUS	Homozygous	Splice	Unknown	AR	Non-contributory	NM_001277269.1
235	Female	Asian	Pashto	Public	Unknown	Bilateral	Mild	OTOG	c.1680+5G>C		VUS	Homozygous	Splice	Unknown	AR	Non-contributory	NM_001277269.1
235	Female	Asian	Pashto	Public	Unknown	Bilateral	Mild	OTOG	c.1680+5G>C		VUS	Homozygous	Splice	Unknown	AR	Non-contributory	NM_001277269.1
106	Male	Asian	English	Private	Congenital	Unilateral	Slight	OTOGL	c.1687A>G	p.I563V	VUS	Heterozygous	0.12	Benign	AR	Non-contributory	NM_173591.3
62	Male	Asian	Farsi	Public	Unknown	Bilateral	Moderately Severe	PTPRQ	c.1693C>T	p.R565C	VUS	Heterozygous	-0.55	Benign	AR	Non-contributory	NM_001145026.1
179	Male	Hispanic	Spanish	Public	Postnatal	Bilateral	Severe	OTOF	c.169G>A	p.D57N	VUS	Heterozygous	-2.24	Benign	AR	Non-contributory	NM_194248.2
9	Male	Asian	English	Public	Unknown	Bilateral	Moderate	OTOG	c.169G>T	p.A57S	VUS	Heterozygous	0.38	Benign	AR	Non-contributory	NM_001277269.1
125	Male	Hispanic	Spanish	Public	Unknown	Bilateral	Slight	TPRN	c.1700C>G	p.T567S	VUS	Heterozygous	-1.02	Benign	AR	Non-contributory	NM_001128228.2
184	Male	White	English	Private	Congenital	Unilateral	Slight	USH2A	c.1712A>G	p.N571S	VUS	Heterozygous	-2.5	Deleterious	AR	Non-contributory	NM_206933.2
93	Female	Asian	Toishanese	Public	Congenital	Bilateral	Moderately Severe	GPSM2	c.1717C>T	p.R573C	VUS	Heterozygous	-4.19	Deleterious	AR	Non-contributory	NM_013296.4
117	Male	Hispanic	English	Private	Congenital	Bilateral	Mild	KCNQ1	c.1733-7C>G		VUS	Heterozygous	Splice	Unknown	AR	Non-contributory	NM_000218.2
93	Female	Asian	Toishanese	Public	Congenital	Bilateral	Moderately Severe	ADGRV1	c.17402G>C	p.S5801T	VUS	Heterozygous	-0.98	Benign	AR	Non-contributory	NM_032119.12
51	Male	Hispanic	Spanish	Public	Congenital	Bilateral	Moderately Severe	MCM2	c.1742G>C	p.R581P	VUS	Heterozygous	-3.65	Deleterious	AR	Non-contributory	NM_004526.3
98	Male	Asian	Vietnamese	Public	Unknown	Bilateral	Profound	WHRN	c.1750C>T	p.R584C	VUS	Heterozygous	-1.49	Benign	AR	Non-contributory	NM_015404.4
50	Female	Black	English	Public	Postnatal	Bilateral	Mild	TECTA	c.1757G>A	p.R586Q	VUS	Heterozygous	-3.36	Deleterious	AD	Non-contributory	NM_005422.2
159	Female	Hispanic	Spanish	Public	Congenital	Bilateral	Slight	PDZD7	c.1758C>A	p.H586Q	VUS	Heterozygous	-0.82	Benign	AR	Non-contributory	NM_001195263.1
152	Female	Black	English	Public	Unknown	Unilateral	Mild	ADGRV1	c.17668_17669delAT	p.M5890VfsX10	Pathogenic	Heterozygous			AR	Non-contributory	NM_032119.19
68	Male	Hispanic	Spanish	Public	Congenital	Bilateral	Mild	DFNA5	c.178G>A	p.D60N	VUS	Heterozygous	-4	Deleterious	AR	Non-contributory	NM_004403.2
170	Male	Other/Unknown	English	Public	Postnatal	Bilateral	Mild	FGFR1	c.178G>A	p.D60N	VUS	Heterozygous	-0.69	Benign	AD	Non-contributory	NM_023110.2
171	Male	Other/Unknown	English	Public	Postnatal	Bilateral	Mild	FGFR1	c.178G>A	p.D60N	VUS	Heterozygous	-0.69	Benign	AD	Non-contributory	NM_023110.2
174	Male	Hispanic	Sign Language	Public	Unknown	Bilateral	Profound	MYO7A	c.1798-1G>T		Likely Pathogenic	Heterozygous			AR	Non-contributory	NM_000260.3
219	Female	Black	English	Public	Postnatal	Bilateral	Severe	ADGRV1	c.18026G>A	p.R6009Q	VUS	Heterozygous	-1.81	Benign	AR	Non-contributory	NM_032119.32
19	Female	Hispanic	English	Public	Postnatal	Bilateral	Moderate	PDZD7	c.1811C>A	p.P604Q	VUS	Heterozygous	-3.71	Deleterious	AR	Non-contributory	NM_001195263.1
35	Female	Hispanic	English	Public	Congenital	Bilateral	Mild	USH2A	c.1816G>C	p.D606H	VUS	Heterozygous	-3.09	Deleterious	AR	Possible	NM_206933.2
191	Female	Asian	English	Public	Postnatal	Bilateral	Moderately Severe	TJP2	c.1817C>T	p.S606L	VUS	Heterozygous	-4.99	Deleterious	AD	Possible	NM_004817.3
66	Male	Hispanic	English	Public	Congenital	Bilateral	Profound	TSPEAR	c.1825C>T	p.R609C	VUS	Heterozygous	-1.22	Benign	AR	Non-contributory	NM_144991.2
42	Male	Other/Unknown	Sign Language	Public	Postnatal	Bilateral	Moderate	TSPEAR	c.1829C>G	p.T610S	VUS	Heterozygous	-0.42	Benign	AR	Non-contributory	NM_144991.2
59	Female	Hispanic	English	Private	Congenital	Bilateral	Mild	USH1C	c.1831G>T	p.V611F	VUS	Heterozygous	-0.3	Benign	AR	Non-contributory	NM_005709.3
92	Male	Hispanic	English	Public	Congenital	Unilateral	Mild	TECTA	c.1834G>A	p.D612N	VUS	Heterozygous	-0.25	Benign	AD	Non-contributory	NM_005422.2
216	Female	Hispanic	Spanish	Public	Postnatal	Bilateral	Profound	USH2A	c.1841-2A>G		Pathogenic	Heterozygous			AR	Non-contributory	NM_206933.2
44	Female	Hispanic	English	Public	Postnatal	Bilateral	Profound	PDZD7	c.1841G>C	p.R614T	VUS	Heterozygous	-2.76	Deleterious	AR	Non-contributory	NM_001195263.1
233	Female	Asian	English	Private	Congenital	Bilateral	Mild	TPRN	c.1842_1844dupGGA	p.E621dup	VUS	Heterozygous	-3.7	Deleterious	AR	Non-contributory	NM_001128228.2
6	Male	Asian	Dari	Public	Unknown	Unilateral	Severe	MYH9	c.1849C>T	p.R617C	VUS	Heterozygous	-4.34	Deleterious	AD	Possible	NM_002473.5
7	Male	White	English	Private	Postnatal	Bilateral	Moderate	TNC	c.1849G>A	p.G617R	VUS	Heterozygous	-6.95	Deleterious	AD	Possible	NM_002160.3
214	Male	Black	English	Private	Congenital	Unilateral	Slight	KCNQ1	c.1861G>A	p.G621S	VUS	Heterozygous	0.45	Benign	AR	Non-contributory	NM_000218.2
191	Female	Asian	English	Public	Postnatal	Bilateral	Moderately Severe	MYO7A	c.1868G>A	p.R623H	VUS	Heterozygous	-3.6	Deleterious	AR	Non-contributory	NM_000260.3
110	Female	Black	English	Public	Congenital	Unilateral	Slight	POLR1D	c.186C>A	p.N62K	VUS	Heterozygous	-5.7	Deleterious	AD	Possible	NM_015972.3
183	Female	Other/Unknown	English	Public	Unknown	Bilateral	Severe	SLC26A5	c.1874T>A	p.F625Y	VUS	Heterozygous	0.09	Benign	AR	Non-contributory	NM_198999.2
19	Female	Hispanic	English	Public	Postnatal	Bilateral	Moderate	CLRN1	c.189C>A	p.Y63X	Pathogenic	Heterozygous			AR	Non-contributory	NM_174878.2
28	Female	Other/Unknown	English	Private	Congenital	Bilateral	Slight	SLC26A5	c.1904dupC	p.G636RfsX3	VUS	Heterozygous	Nonsense	Deleterious	AR	Non-contributory	NM_198999.2
240	Female	Other/Unknown	English	Public	Congenital	Bilateral	Moderate	KCNQ1	c.1913T>C	p.I638T	VUS	Homozygous	-0.25	Benign	AR	Possible	NM_000218.2
240	Female	Other/Unknown	English	Public	Congenital	Bilateral	Moderate	KCNQ1	c.1913T>C	p.I638T	VUS	Homozygous	-0.25	Benign	AR	Possible	NM_000218.2
188	Male	White	English	Private	Congenital	Bilateral	Moderate	DIAPH1	c.1927C>G	p. P643A	VUS	Heterozygous	-1.13	Benign	AD	Non-contributory	NM_005219.4
85	Female	White	English	Private	Congenital	Unilateral	Slight	SIX5	c.1933C>T	p.P645S	likely benign	Heterozygous	-0.19		AD	Non-contributory	NM_175875.4
134	Male	Other/Unknown	English	Public	Postnatal	Bilateral	Severe	WFS1	c.1958G>A	p.R653H	VUS	Heterozygous	-0.77	Benign	AR	Non-contributory	NM_006005.3
4	Female	Asian	Arabic	Public	Unknown	Bilateral	Mild	PDZD7	c.1970C>T	p.T657M	VUS	Heterozygous	-1.22	Benign	AR	Non-contributory	NM_001195263.1
189	Male	Hispanic	English	Private	Postnatal	Bilateral	Profound	DNMT1	c.1972G>C	p.E658Q	VUS	Heterozygous	-0.7	Benign	AD	Non-contributory	NM_001130823.1
195	Male	White	Russian	Public	Unknown	Bilateral	Profound	COL4A3	c.1978C>A	p.P660T	VUS	Heterozygous	-0.82	Benign	AD	Non-contributory	NM_000091.4
222	Female	Hispanic	Sign Language	Public	Postnatal	Bilateral	Severe	DIAPH1	c.1979G>T	p.G660V	VUS	Heterozygous	-0.86	Benign	AD	Non-contributory	NM_005219.4
119	Female	Asian	Mandarin	Public	Postnatal	Bilateral	Moderately Severe	SLC26A4	c.1983C>A	p.D661E	VUS	Heterozygous	-3.73	Deleterious	AR	Non-contributory	NM_000441.1
219	Female	Black	English	Public	Postnatal	Bilateral	Severe	CLPP	c.198G>C	p.T66=	VUS	Heterozygous	Conservative	Benign	AR	Non-contributory	NM_006012.2
240	Female	Other/Unknown	English	Public	Congenital	Bilateral	Moderate	COL4A4	c.1990G>A	p.D664N	VUS	Heterozygous	-1.65	Benign	AR	Non-contributory	NM_000092.4
74	Female	Hispanic	Spanish	Public	Postnatal	Bilateral	Moderately Severe	OTOA	c.1999A>G	p.K667E	VUS	Heterozygous	-1.51	Benign	AR	Non-contributory	NM_144672.3
236	Female	Asian	Mandarin	Public	Unknown	Unilateral	Normal	CACNA1D	c.20_22dupTGA	p.M7dup	VUS	Heterozygous	-0.36	Benign	AR	Non-contributory	NM_000720.3
144	Female	Asian	Arabic	Public	Unknown	Unilateral	Moderate	ESPN	c.2003C>T	p.T668M	VUS	Heterozygous	-4.12	Deleterious	AR	Non-contributory	NM_031475.2
134	Male	Other/Unknown	English	Public	Postnatal	Bilateral	Severe	USH1C	c.2006C>T	p.T669I	VUS	Heterozygous	-1.49	Benign	AR	Non-contributory	NM_005709.3
165	Male	Hispanic	English	Public	Postnatal	Bilateral	Mild	MYO7A	c.2006G>A	p.R669Q	VUS	Heterozygous	-2.47	Benign	AR	Non-contributory	NM_000260.3
70	Male	Hispanic	English	Public	Congenital	Bilateral	Moderate	MYO15A	c.2012G>A	p.S571N	VUS	Heterozygous	-0.22	Benign	AR	Non-contributory	NM_016239.3
100	Male	Hispanic	Spanish	Public	Unknown	Bilateral	Mild	LARS2	c.2018A>G	p.E673G	VUS	Heterozygous	-5.52	Deleterious	AR	Non-contributory	NM_015340.3
16	Male	White	English	Public	Congenital	Bilateral	Moderately Severe	MYO7A	c.2023C>T	p.R675C	VUS	Heterozygous	-7.78	Deleterious	AD	Non-contributory	NM_000260.3
233	Female	Asian	English	Private	Congenital	Bilateral	Mild	MYO7A	c.2023C>T	p.R675C	VUS	Heterozygous	-7.61	Deleterious	AD	Non-contributory	NM_000260.3
181	Female	Hispanic	English	Public	Unknown	Bilateral	Mild	WFS1	c.2026C>T	p.R676C	VUS	Heterozygous	-3.03	Deleterious	AR	Non-contributory	NM_006005.3
213	Male	Other/Unknown	Unknown, Declined	Public	Unknown	Bilateral	Moderate	MYO3A	c.202A>C	p.I68L	VUS	Heterozygous	-1.84	Benign	AR	Non-contributory	NM_017433.4
56	Male	Other/Unknown	Sign Language	Public	Postnatal	Bilateral	Severe	WFS1	c.2039A>C	p.E680A	VUS	Heterozygous	-3.24	Deleterious	AR	Possible	NM_006005.3
17	Male	Asian	Cantonese	Public	Unknown	Bilateral	Mild	COL11A1	c.2039A>G	p.N680S	VUS	Heterozygous	-3.2	Deleterious	AD	Possible	NM_001854.3
156	Female	Asian	Cantonese	Public	Unknown	Bilateral	Slight	COL11A1	c.2039A>G	p.N680S	VUS	Heterozygous	-3.2	Deleterious	AD	Non-contributory	NM_001854.3
147	Female	Hispanic	English	Public	Postnatal	Bilateral	Profound	ESPN	c.2053G>A	p.A685T	VUS	Heterozygous	-1.7	Benign	AR	Non-contributory	NM_031475.2
55	Female	Hispanic	English	Public	Congenital	Unilateral	Normal	WHRN	c.2056C>A	p.P686T	VUS	Heterozygous	-2.38	Benign	AR	Non-contributory	NM_015404.4
142	Female	Hispanic	Spanish	Public	Congenital	Unilateral	Slight	WHRN	c.2056C>A	p.P686T	VUS	Heterozygous	-2.38	Benign	AR	Non-contributory	NM_015404.4
214	Male	Black	English	Private	Congenital	Unilateral	Slight	COL4A3	c.2056G>C	p.G686R	Likely Pathogenic	Heterozygous	-7.24		AR	Non-contributory	NM_000091.4
86	Male	Hispanic	English	Public	Congenital	Bilateral	Moderate	COL11A2	c.2069C>T	p.P690L	VUS	Heterozygous	-7.31	Deleterious	AD	Possible	NM_080680.2
219	Female	Black	English	Public	Postnatal	Bilateral	Severe	KCNE1	c.206A>G	p.K69R	VUS	Heterozygous	-1.79	Benign	AR	Non-contributory	NM_000219.5
206	Female	Asian	Toishanese	Public	Unknown	Bilateral	Mild	ILDR1	c.206C>A	p.P69H	VUS	Heterozygous	-4.94	Deleterious	AR	Non-contributory	NM_001199799.1
31	Female	Black	English	Public	Postnatal	Bilateral	Moderate	TPRN	c.2082C>T	p.P694=	VUS	Heterozygous	Conservative	Benign	AR	Non-contributory	NM_001128228.2
206	Female	Asian	Toishanese	Public	Unknown	Bilateral	Mild	SLC26A4	c.2086C>T	p.Q696X	Pathogenic	Heterozygous			AR	Non-contributory	NM_000441.1
32	Male	Hispanic	Spanish	Public	Postnatal	Bilateral	Moderately Severe	SLC26A4	c.2089+3A>G		VUS	Heterozygous	Splice	Unknown	AR	Non-contributory	NM_000441.1
186	Male	Asian	Sign Language	Public	Unknown	Bilateral	Profound	SLC26A4	c.2089+4A>G		VUS	Heterozygous	splice	Unknown	AR	Possible	NM_000441.1
215	Male	White	English	Private	Postnatal	Bilateral	Profound	TMPRSS3	c.208delC	p.H70TfsX19	Pathogenic	Heterozygous			AR	Definite	NM_024022.2
190	Female	Hispanic	English	Public	Postnatal	Bilateral	Profound	MYH9	c.209A>C	p.D70A	VUS	Heterozygous	-7.61	Deleterious	AD	Possible	NM_002473.5
163	Male	Hispanic	Spanish	Public	Unknown	Bilateral	Mild	HARS2	c.209A>G	p.H70R	VUS	Heterozygous	0.54	Benign	AR	Non-contributory	NM_012208.3
142	Female	Hispanic	Spanish	Public	Congenital	Unilateral	Slight	CACNA1D	c.2102C>T	p.T701M	VUS	Heterozygous	-2.15	Benign	AD	Non-contributory	NM_000720.3
53	Female	Hispanic	English	Public	Congenital	Unilateral	Normal	MYO7A	c.2102T>A	p.L701H	VUS	Heterozygous	-3.4	Deleterious	AD	Possible	NM_000260.3
142	Female	Hispanic	Spanish	Public	Congenital	Unilateral	Slight	ADCY1	c.2110A>T	p.N704Y	VUS	Heterozygous	-1.35	Benign	AR	Non-contributory	NM_021116.2
240	Female	Other/Unknown	English	Public	Congenital	Bilateral	Moderate	MARVELD2	c.211A>G	p.I71V	VUS	Heterozygous	0.07	Benign	AR	Non-contributory	NM_001038603.2
107	Male	White	English	Private	Congenital	Unilateral	Normal	OPA1	c.212G>A	p.R71H	VUS	Heterozygous	-0.99	Benign	AD	Non-contributory	NM_015560.2
73	Male	Hispanic	Spanish	Public	Postnatal	Bilateral	Mild	OTOA	c.2143G>C	p.D715H	VUS	Heterozygous	-0.62	Benign	AR	Non-contributory	NM_144672.3
166	Female	Hispanic	Spanish	Public	Congenital	Unilateral	Normal	COL4A6	c.2146C>T	p.R716C	VUS	Heterozygous	-6.55	Deleterious	XD	Possible	NM_033641.2
181	Female	Hispanic	English	Public	Unknown	Bilateral	Mild	ESPN	c.2150A>G	p.N717S	VUS	Heterozygous	-3.1	Deleterious	AR	Non-contributory	NM_031475.2
140	Female	Hispanic	Spanish	Public	Postnatal	Unilateral	Profound	OTOF	c.2153G>A	p.W718X	Pathogenic	Heterozygous			AR	Non-contributory	NM_194248.2
42	Male	Other/Unknown	Sign Language	Public	Postnatal	Bilateral	Moderate	DIAPH3	c.2162A>G	p.Q721R	VUS	Heterozygous	-3.22	Deleterious	AD	Possible	NM_001042517.1
200	Female	Hispanic	Spanish	Public	Congenital	Bilateral	Slight	TJP2	c.2164G>A	p.V722I	VUS	Heterozygous	-0.91	Benign	AD	Non-contributory	NM_004817.3
201	Female	Hispanic	English	Public	Unknown	Bilateral	Slight	TJP2	c.2164G>A	p.V722I	VUS	Heterozygous	-0.91	Benign	AD	Non-contributory	NM_004817.3
161	Female	Black	English	Public	Postnatal	Bilateral	Moderately Severe	USH1C	c.2167C>T	p.Q723X	VUS	Heterozygous	Nonsense	Deleterious	AR	Non-contributory	NM_005709.3
149	Male	Other/Unknown	English	Private	Postnatal	Bilateral	Severe	CDH23	c.2171G>C	p.R724P	VUS	Homozygous	0.48	Benign	AR	Non-contributory	NM_022124.5
149	Male	Other/Unknown	English	Private	Postnatal	Bilateral	Severe	CDH23	c.2171G>C	p.R724P	VUS	Homozygous	0.48	Benign	AR	Non-contributory	NM_022124.5
74	Female	Hispanic	Spanish	Public	Postnatal	Bilateral	Moderately Severe	MYO15A	c.2174C>G	p.P725R	VUS	Heterozygous	-1.16	Benign	AR	Non-contributory	NM_016239.3
94	Female	Asian	Toishanese	Public	Unknown	Unilateral	Moderately Severe	OTOF	c.2180A>G	p.N727S	VUS	Heterozygous	-2.98	Deleterious	AR	Non-contributory	NM_194248.2
184	Male	White	English	Private	Congenital	Unilateral	Slight	GJB3	c.219C>A	p.N73K	VUS	Heterozygous	-1.89	Benign	AR	Non-contributory	NM_024009.2
130	Female	Hispanic	English	Public	Unknown	Bilateral	Profound	OTOGL	c.2210A>T	p.Q737L	VUS	Heterozygous	-2.46	Benign	AR	Non-contributory	NM_173591.3
164	Male	White	English	Private	Congenital	Bilateral	Slight	LARS2	c.2214+5G>A	IVS18+5 G>A	VUS	Heterozygous	Splice	Unknown	AR	Non-contributory	NM_015340.3
183	Female	Other/Unknown	English	Public	Unknown	Bilateral	Severe	ATP6V1B1	c.221C>G	p.T74S	VUS	Heterozygous	-0.8	Benign	AR	Non-contributory	NM_001692.3
38	Male	Hispanic	English	Public	Unknown	Unilateral	Mild	OTOF	c.222C>G	p.S74R	VUS	Heterozygous	-2.15	Benign	AR	Non-contributory	NM_194248.2
135	Female	Other/Unknown	English	Private	Congenital	Bilateral	Moderate	DCDC2	c.223C>T	p.R75W	VUS	Heterozygous	-3.17	Deleterious	AR	Non-contributory	NM_016356.4
16	Male	White	English	Public	Congenital	Bilateral	Moderately Severe	CD164	c.223G>A	p.V75I	VUS	Heterozygous	-0.1	Benign	AD	Non-contributory	NM_006016.4
137	Male	White	English	Public	Postnatal	Bilateral	Mild	DIAPH1	c.2243C>T	p.P748L	VUS	Heterozygous	-2.43	Benign	AD	Non-contributory	NM_005219.4
94	Female	Asian	Toishanese	Public	Unknown	Unilateral	Moderately Severe	MYO3A	c.2245G>A	p.V749M	VUS	Heterozygous	-2.41	Benign	AR	Non-contributory	NM_017433.4
112	Female	Asian	English	Private	Congenital	Bilateral	Mild	OTOF	c.2248A>G	p.K750E	VUS	Heterozygous	-1.75	Benign	AR	Non-contributory	NM_194248.2
68	Male	Hispanic	Spanish	Public	Congenital	Bilateral	Mild	COL4A3	c.2255C>A	p.P752Q	VUS	Heterozygous	-1.15	Benign	AR	Non-contributory	NM_000091.4
209	Female	Asian	English	Private	Congenital	Unilateral	Slight	OTOGL	c.2255C>A	p.S752Y	VUS	Heterozygous	-3.58	Deleterious	AR	Non-contributory	NM_173591.3
93	Female	Asian	Toishanese	Public	Congenital	Bilateral	Moderately Severe	RIPOR2	c.2266G>A	p.V756M	VUS	Heterozygous	-0.14	Benign	AR	Non-contributory	NM_001286445.3
118	Male	Asian	Toishanese	Public	Unknown	Bilateral	Mild	TJP2	c.2270C>T	p.T757I	VUS	Heterozygous	1.37	Benign	AD	Non-contributory	NM_004817.3
41	Female	Hispanic	English	Private	Postnatal	Bilateral	Moderate	SLC26A4	c.2272_2273insCTT	p.E757_L758insS	VUS	Heterozygous	-2.69	Deleterious	AR	Possible	NM_000441.1
65	Female	Hispanic	English	Public	Postnatal	Bilateral	Profound	TECTA	c.2288C>T	p.P763L	VUS	Heterozygous	-1.46	Benign	AD	Non-contributory	NM_005422.2
23	Female	Asian	English	Public	Congenital	Bilateral	Severe	SLITRK6	c.230C>T	p.T77M	VUS	Heterozygous	-1.56	Benign	AR	Non-contributory	NM_032229.2
10	Female	Asian	English	Private	Congenital	Bilateral	Mild	RDX	c.230delA	p.Q77RfsX17	Likely Pathogenic	Heterozygous			AR	Non-contributory	NM_002906.3
152	Female	Black	English	Public	Unknown	Unilateral	Mild	OTOGL	c.2318C>T	p.P773L	VUS	Heterozygous	-7.6	Deleterious	AR	Possible	NM_173591.3
223	Male	Hispanic	Spanish	Public	Postnatal	Bilateral	Mild	COL11A2	c.2327G>A	p.R776H	VUS	Heterozygous	-3.1	Deleterious	AD	Possible	NM_080680.2
158	Male	White	English	Private	Postnatal	Bilateral	Profound	CDH23	c.2329_2330delAC	p.T777VfsX19	Pathogenic	Heterozygous			AR	Definite	NM_022124.5
223	Male	Hispanic	Spanish	Public	Postnatal	Bilateral	Mild	DCDC2	c.232G>C	p.D78H	VUS	Heterozygous	-2.86	Deleterious	AR	Non-contributory	NM_016356.4
204	Male	Hispanic	English	Public	Unknown	Bilateral	Mild	MYH9	c.2347A>G	p.I783V	VUS	Heterozygous	-0.96	Benign	AD	Non-contributory	NM_002473.5
119	Female	Asian	Mandarin	Public	Postnatal	Bilateral	Moderately Severe	GJB2	c.235delC	p.L79CfsX3	Pathogenic	Heterozygous			AR	Definite	NM_004004.5
224	Female	Hispanic	Spanish	Public	Unknown	Bilateral	Moderately Severe	MYO7A	c.2366T>C	p.L789P	VUS	Heterozygous	-3.54	Deleterious	AR	Non-contributory	NM_000260.3
236	Female	Asian	Mandarin	Public	Unknown	Unilateral	Normal	KCNE1	c.236A>G	p.N79S	VUS	Heterozygous	-2.02	Benign	AR	Non-contributory	NM_000219.5
217	Female	Hispanic	Spanish	Public	Congenital	Bilateral	Slight	FGFR3	c.2374G>A	p.D792N	VUS	Heterozygous	-3.43	Deleterious	AD	Possible	NM_000142.4
28	Female	Other/Unknown	English	Private	Congenital	Bilateral	Slight	TNC	c.2374G>A	p.G792S	VUS	Heterozygous	-5.24	Deleterious	AD	Possible	NM_002160.3
236	Female	Asian	Mandarin	Public	Unknown	Unilateral	Normal	TBX1	c.238_249del12	p.T80_A83del	VUS	Heterozygous	-1.09	Benign	AD	Non-contributory	NM_080647.1
215	Male	White	English	Private	Postnatal	Bilateral	Profound	OTOF	c.2381G>A	p.R794H	VUS	Heterozygous	-4.42	Deleterious	AR	Non-contributory	NM_194248.2
65	Female	Hispanic	English	Public	Postnatal	Bilateral	Profound	USH1C	c.238dupC	p.R80PfsX69	Pathogenic	Heterozygous			AR	Non-contributory	NM_005709.3
167	Male	Hispanic	English	Public	Unknown	Bilateral	Moderately Severe	GJB2	c.239A>C	p.Q80P	Likely Pathogenic	Heterozygous			AR	Definite	NM_004004.5
104	Male	White	English	Private	Postnatal	Bilateral	Moderately Severe	ESPN	c.2406-4C>T	IVS11-4 C>T	VUS	Heterozygous	Splice	Unknown	AR	Non-contributory	NM_031475.2
40	Male	Hispanic	Spanish	Public	Postnatal	Unilateral	Profound	SLITRK6	c.2413T>C	p.Y805H	VUS	Heterozygous	-1.92	Benign	AR	Possible	NM_032229.2
96	Male	Asian	English	Public	Postnatal	Bilateral	Moderate	SLITRK6	c.2413T>C	p.Y805H	VUS	Heterozygous	-1.92	Benign	AR	Non-contributory	NM_032229.2
193	Female	Hispanic	Spanish	Public	Unknown	Bilateral	Mild	SLITRK6	c.2413T>C	p.Y805H	VUS	Heterozygous	-1.92	Benign	AR	Non-contributory	NM_032229.2
236	Female	Asian	Mandarin	Public	Unknown	Unilateral	Normal	TECTA	c.2414A>G	p.K805R	VUS	Heterozygous	-0.21	Benign	AD	Non-contributory	NM_005422.2
177	Female	Black	English	Public	Congenital	Bilateral	Profound	OTOF	c.2425G>A	p.A809T	VUS	Heterozygous	-2.74	Deleterious	AR	Non-contributory	NM_194248.2
101	Female	Black	English	Public	Congenital	Bilateral	Mild	WHRN	c.2438C>T	p.T813M	VUS	Heterozygous	-1.47	Benign	AR	Non-contributory	NM_015404.4
231	Female	Asian	Cantonese	Public	Postnatal	Bilateral	Profound	ADCY1	c.2448C>T	p.A816=	VUS	Heterozygous	Conservative	Benign	AR	Non-contributory	NM_021116.2
125	Male	Hispanic	Spanish	Public	Unknown	Bilateral	Slight	TBC1D24	c.244G>T	p.V82L	VUS	Heterozygous	0.13	Benign	AD	Non-contributory	NM_001199107.1
182	Female	Hispanic	Spanish	Public	Unknown	Bilateral	Profound	MCM2	c.2458C>A	p.R820S	VUS	Heterozygous	-3.53	Deleterious	AD	Possible	NM_004526.3
81	Female	Hispanic	Spanish	Public	Congenital	Unilateral	Mild	WHRN	c.2474C>G	p.T825S	VUS	Heterozygous	-1.46	Benign	AR	Non-contributory	NM_015404.4
98	Male	Asian	Vietnamese	Public	Unknown	Bilateral	Profound	OTOG	c.2474G>A	p.C825Y	VUS	Heterozygous	-9.63	Deleterious	AR	Non-contributory	NM_001277269.1
134	Male	Other/Unknown	English	Public	Postnatal	Bilateral	Severe	MCM2	c.2476C>T	p.R826C	VUS	Heterozygous	-6.45	Deleterious	AD	Possible	NM_004526.3
82	Male	White	English	Private	Congenital	Unilateral	Normal	OTOG	c.2480C>T	p.P827L	VUS	Heterozygous	-3.26	Deleterious	AR	Non-contributory	NM_001277269.1
56	Male	Other/Unknown	Sign Language	Public	Postnatal	Bilateral	Severe	WFS1	c.2480C>T	p.T827I	VUS	Heterozygous	-3.37	Deleterious	AR	Possible	NM_006005.3
213	Male	Other/Unknown	Unknown, Declined	Public	Unknown	Bilateral	Moderate	OTOG	c.2500C>T	p.Q834X	Likely Pathogenic	Heterozygous			AR	Definite	NM_001277269.1
84	Female	Other/Unknown	English	Private	Postnatal	Bilateral	Profound	ESPN	c.2504G>A	p.S835N	VUS	Heterozygous	-5.85	Deleterious	AR	Non-contributory	NM_031475.2
240	Female	Other/Unknown	English	Public	Congenital	Bilateral	Moderate	GPR98	c.2524T>G	p.L842V	VUS	Heterozygous	-9.02	Deleterious	AR	Non-contributory	NM_032119.3
51	Male	Hispanic	Spanish	Public	Congenital	Bilateral	Moderately Severe	TECTA	c.2528A>G	p.N843S	VUS	Heterozygous	-1.3	Benign	AD	Non-contributory	NM_005422.2
198	Male	White	English	Private	Congenital	Unilateral	Severe	TCOF1	c.252C>T	p.T84=	VUS	Heterozygous	Conservative	Benign	AD	Non-contributory	NM_001135243.1
208	Male	Black	English	Public	Postnatal	Bilateral	Severe	COL4A4	c.2549C>T	p.A850V	VUS	Heterozygous	-0.38	Benign	AR	Non-contributory	NM_000092.4
76	Female	Hispanic	English	Public	Postnatal	Bilateral	Profound	COL11A2	c.2555G>A	p.R852Q	VUS	Heterozygous	-2.44	Benign	AR	Non-contributory	NM_080680.2
95	Male	Other/Unknown	English	Public	Postnatal	Bilateral	Moderate	PCDH15	c.2563C>T	p.R855W	VUS	Heterozygous	-4.24	Deleterious	AR	Non-contributory	NM_033056.3
116	Male	White	English	Private	Congenital	Unilateral	Slight	OTOG	c.256G>A	p.A86T	VUS	Heterozygous	-0.11	Benign	AR	Non-contributory	NM_001277269.1
167	Male	Hispanic	English	Public	Unknown	Bilateral	Moderately Severe	OTOGL	c.256G>A	p.G86R	VUS	Heterozygous	-3.18	Deleterious	AR	Non-contributory	NM_173591.3
134	Male	Other/Unknown	English	Public	Postnatal	Bilateral	Severe	MYH14	c.2572-5C>T		VUS	Heterozygous	Splice	Unknown	AD	Non-contributory	NM_024729.3
10	Female	Asian	English	Private	Congenital	Bilateral	Mild	PTPRQ	c.2573_2575delCTC	p.P858del	VUS	Heterozygous	-2.3	Benign	AR	Non-contributory	NM_001145026.1
191	Female	Asian	English	Public	Postnatal	Bilateral	Moderately Severe	WFS1	c.2575C>T	p.R859W	VUS	Heterozygous	-4.31	Deleterious	AR	Non-contributory	NM_006005.3
198	Male	White	English	Private	Congenital	Unilateral	Severe	USH1C	c.2594A>G	p.K865R	VUS	Heterozygous	-0.08	Benign	AR	Non-contributory	NM_005709.3
166	Female	Hispanic	Spanish	Public	Congenital	Unilateral	Normal	LARS2	c.2602G>A	p.E868K	VUS	Heterozygous	-0.63	Benign	AR	Non-contributory	NM_015340.3
113	Female	Other/Unknown	English	Private	Postnatal	Bilateral	Severe	WHRN	c.2611A>G	p.T871A	VUS	Heterozygous	-0.68	Benign	AR	Non-contributory	NM_015404.4
238	Female	Hispanic	English	Public	Postnatal	Bilateral	Moderate	CACNA1D	c.2622G>A	p.K874=	VUS	Heterozygous	Conservative	Benign	AR	Non-contributory	NM_000720.3
39	Female	Hispanic	Spanish	Public	Unknown	Bilateral	Slight	WFS1	c.2624T>C	p.V875A	VUS	Heterozygous	-2.03	Benign	AR	Non-contributory	NM_006005.3
23	Female	Asian	English	Public	Congenital	Bilateral	Severe	OTOF	c.2629G>A	p.E877K	VUS	Heterozygous	-3.4	Deleterious	AR	Non-contributory	NM_194248.2
194	Male	Other/Unknown	English	Private	Congenital	Bilateral	Moderately Severe	TNC	c.2641T>G	p.S881A	VUS	Heterozygous	-1.18	Benign	AD	Non-contributory	NM_002160.3
231	Female	Asian	Cantonese	Public	Postnatal	Bilateral	Profound	USH2A	c.2653C>T	p.H885Y	Likely Pathogenic	Heterozygous			AR	Definite	NM_206933.2
209	Female	Asian	English	Private	Congenital	Unilateral	Slight	PNPT1	c.265A>C	p.K89Q	VUS	Heterozygous	-1.73	Benign	AR	Non-contributory	NM_033109.4
157	Male	Other/Unknown	english	Public	Postnatal	Bilateral	Profound	RDX	c.265G>A	p.V89I	VUS	Heterozygous	-0.98	Benign	AR	Non-contributory	NM_002906.3
101	Female	Black	English	Public	Congenital	Bilateral	Mild	NLRP3	c.2674G>T	p.V892L	VUS	Heterozygous	-0.88	Benign	AD	Non-contributory	NM_004895.4
197	Male	Asian	English	Public	Unknown	Bilateral	Profound	OTOF	c.2676+2T>A		Likely Pathogenic	Heterozygous			AR	Definite	NM_194248.2
111	Female	White	English	Public	Postnatal	Bilateral	Mild	GJB2	c.269T>C	p.L90P	Pathogenic	Heterozygous			AR	Definite	NM_004004.5
33	Female	Hispanic	Portuguese	Public	Unknown	Bilateral	Mild	GJB2	c.269T>C	p.L90P (L90P)	Pathogenic	Heterozygous			AR	Definite	NM_004004.5
213	Male	Other/Unknown	Unknown, Declined	Public	Unknown	Bilateral	Moderate	OTOG	c.2701G>T	p.E901X	Pathogenic	Heterozygous			AR	Definite	NM_001277269.1
167	Male	Hispanic	English	Public	Unknown	Bilateral	Moderately Severe	ADCY1	c.2733C>A	p.D911E	VUS	Heterozygous	0.15	Benign	AR	Non-contributory	NM_021116.2
39	Female	Hispanic	Spanish	Public	Unknown	Bilateral	Slight	OPA1	c.2737G>A	p.V913I	VUS	Heterozygous	-0.7	Benign	AD	Non-contributory	NM_015560.2
201	Female	Hispanic	English	Public	Unknown	Bilateral	Slight	OTOG	c.2749G>A	p.V917M	VUS	Heterozygous	-0.19	Benign	AR	Non-contributory	NM_001277269.1
130	Female	Hispanic	English	Public	Unknown	Bilateral	Profound	COL11A1	c.2754+4C>T	not found	VUS	Heterozygous	Splice	Unknown	AD	Non-contributory	NM_001854.3
157	Male	Other/Unknown	english	Public	Postnatal	Bilateral	Profound	MYO6	c.2764G>A	p.E922K	VUS	Heterozygous	-2.71	Deleterious	AD	Non-contributory	NM_004999.3
151	Female	Asian	English	Public	Congenital	Unilateral	Mild	OTOG	c.2770C>G	p.L924V	VUS	Heterozygous	0.7	Benign	AR	Non-contributory	NM_001277269.1
237	Female	Asian	Cantonese	Public	Congenital	Unilateral	Slight	OTOG	c.2770C>G	p.L924V	VUS	Heterozygous	0.7	Benign	AR	Non-contributory	NM_001277269.1
48	Male	Asian	Toishanese	Public	Postnatal	Bilateral	Mild	MYO3A	c.2794-11G>A		VUS	Heterozygous	Splice	Unknown	AR	Non-contributory	NM_017433.4
117	Male	Hispanic	English	Private	Congenital	Bilateral	Mild	TMPRSS3	c.280G>A	p.G94R	VUS	Heterozygous	-7.4	Deleterious	AR	Non-contributory	NM_024022.2
212	Male	Black	English	Public	Postnatal	Bilateral	Mild	TPRN	c.280G>A	p.A94T	VUS	Heterozygous	-0.23	Benign	AR	Non-contributory	NM_001128228.2
186	Male	Asian	Sign Language	Public	Unknown	Bilateral	Profound	TECTA	c.2827C>A	p.L943M	VUS	Heterozygous	-0.1	Benign	AR	Non-contributory	NM_005422.2
117	Male	Hispanic	English	Private	Congenital	Bilateral	Mild	GJB2	c.283G>A	p.V95M	Pathogenic	Heterozygous			AR	Definite	NM_004004.5
168	Male	Hispanic	Spanish	Private	Unknown	Bilateral	Mild	ADGRV1	c.2864C>A	p.S955X)	Pathogenic	Heterozygous			AR	Non-contributory	NM_032119.24
53	Female	Hispanic	English	Public	Congenital	Unilateral	Normal	USH2A	c.2869G>A	p.G957S	VUS	Heterozygous	-4.21	Deleterious	AR	Non-contributory	NM_206933.2
237	Female	Asian	Cantonese	Public	Congenital	Unilateral	Slight	PCDH15	c.2884C>T	p.R962C	VUS	Heterozygous	-3.21	Deleterious	AR	Non-contributory	NM_033056.3
150	Female	Other/Unknown	English	Public	Congenital	Unilateral	Normal	MYO6	c.2885C>T	p.A962V	VUS	Heterozygous	-1.75	Benign	AD	Non-contributory	NM_004999.3
116	Male	White	English	Private	Congenital	Unilateral	Slight	MYO7A	c.2886G>C	p.Q962H	VUS	Heterozygous	-3.72	Deleterious	AD	Possible	NM_000260.3
36	Female	Other/Unknown	English	Public	Congenital	Unilateral	Moderate	OTOG	c.2918G>T	p.G973V	VUS	Heterozygous	-8.43	Deleterious	AR	Non-contributory	NM_001277269.1
51	Male	Hispanic	Spanish	Public	Congenital	Bilateral	Moderately Severe	TNC	c.2920A>G	p.S974G	VUS	Heterozygous	-3.29	Deleterious	AD	Non-contributory	NM_002160.3
41	Female	Hispanic	English	Private	Postnatal	Bilateral	Moderate	PDZD7	c.2932C>A	p.Q978K	VUS	Heterozygous	-0.12	Benign	AR	Non-contributory	NM_001195263.1
103	Female	Other/Unknown	English	Public	Congenital	Unilateral	Slight	MYO15A	c.2957C>A	p.T986N	VUS	Heterozygous	-1.23	Benign	AR	Non-contributory	NM_016239.3
206	Female	Asian	Toishanese	Public	Unknown	Bilateral	Mild	CDH23	c.2968G>A	p.D990N	VUS	Heterozygous	-3.81	Deleterious	AR	Non-contributory	NM_022124.5
203	Male	Other/Unknown	English	Public	Unknown	Bilateral	Mild	TECTA	c.2987G>C	p.C996S	VUS	Heterozygous	-6.8	Deleterious	AD	Possible	NM_005422.2
208	Male	Black	English	Public	Postnatal	Bilateral	Severe	PCDH15	c.2990A>G	p.E997G	VUS	Heterozygous	-5.08	Deleterious	AR	Non-contributory	NM_033056.3
15	Male	Hispanic	Spanish	Public	Postnatal	Bilateral	Mild	MYO3A	c.2999G>A	p.R1000Q	VUS	Heterozygous	-3.78	Deleterious	AR	Non-contributory	NM_017433.4
23	Female	Asian	English	Public	Congenital	Bilateral	Severe	CLRN1	c.2T>C	p.M1?	Likely Pathogenic	Heterozygous	-5.03		AR	Non-contributory	NM_174878.2
161	Female	Black	English	Public	Postnatal	Bilateral	Moderately Severe	SLC26A4	c.2T>C	p.M1?	Pathogenic	Heterozygous			AR	Definite	NM_000441.1
66	Male	Hispanic	English	Public	Congenital	Bilateral	Profound	CDH23	c.3016G>A	p.E1006K	Likely Pathogenic	Heterozygous			AR	Non-contributory	NM_022124.5
202	Male	White	English	Public	Unknown	Bilateral	Mild	DIAPH1	c.3050T>C	p.M1017T	VUS	Heterozygous	2.12	Benign	AD	Non-contributory	NM_005219.4
72	Female	Asian	Mongolian	Public	Unknown	Unilateral	Slight	OTOG	c.3053A>T	p.D1018V	VUS	Heterozygous	-5.61	Deleterious	AR	Non-contributory	NM_001277269.1
69	Female	Hispanic	Spanish	Public	Postnatal	Bilateral	Mild	DIAPH3	c.3055dupA	p.R1019KfsX14	VUS	Heterozygous	nonsense	Deleterious	AD	Possible	NM_001042517.1
58	Female	White	English	Public	Congenital	Bilateral	Slight	COL11A1	c.3076C>T	p.R1026C	VUS	Heterozygous	-6.75	Deleterious	AD	Possible	NM_001854.3
6	Male	Asian	Dari	Public	Unknown	Unilateral	Severe	GJB6	c.311G>A	p.R104H	VUS	Heterozygous	-2.33	Benign	AR	Non-contributory	NM_006783.4
190	Female	Hispanic	English	Public	Postnatal	Bilateral	Profound	PCDH15	c.3123-5T>G		VUS	Heterozygous	Splice	Unknown	AR	Non-contributory	NM_033056.3
173	Female	White	English	Public	Congenital	Bilateral	Mild	USH2A	c.3123C>A	p.H1041Q	VUS	Heterozygous	-3.03	Deleterious	AR	Non-contributory	NM_206933.2
194	Male	Other/Unknown	English	Private	Congenital	Bilateral	Moderately Severe	USH2A	c.3123C>A	p.H1041Q	VUS	Heterozygous	-3.03	Deleterious	AR	Non-contributory	NM_206933.2
223	Male	Hispanic	Spanish	Public	Postnatal	Bilateral	Mild	MYH14	c.3139C>G	p.L1047V	VUS	Heterozygous	-0.89	Benign	AD	Non-contributory	NM_024729.3
104	Male	White	English	Private	Postnatal	Bilateral	Moderately Severe	MYO15A	c.3140C>A	p.P1047H	VUS	Heterozygous	-0.96	Benign	AR	Non-contributory	NM_016239.3
120	Male	Asian	Cantonese	Public	Unknown	Bilateral	Slight	DNMT1	c.3157G>A	p.A1053T	VUS	Heterozygous	-0.91	Benign	AD	Non-contributory	NM_001130823.1
117	Male	Hispanic	English	Private	Congenital	Bilateral	Mild	OTOG	c.3160G>T	p.D1054Y	VUS	Heterozygous	-6.1	Deleterious	AR	Non-contributory	NM_001277269.1
163	Male	Hispanic	Spanish	Public	Unknown	Bilateral	Mild	MYH14	c.3176G>A	p.R1059H	VUS	Heterozygous	-4.03	Deleterious	AD	Non-contributory	NM_024729.3
168	Male	Hispanic	Spanish	Private	Unknown	Bilateral	Mild	CDH23	c.3178C>T	p.R1060Trp	VUS	Heterozygous	-3.53	Deleterious	AR	Non-contributory	NM_022124.5
87	Female	Hispanic	Spanish	Public	Postnatal	Bilateral	Profound	OTOF	c.3184G>A	p.E1062K	VUS	Heterozygous	-2.85	Deleterious	AR	Non-contributory	NM_194248.2
33	Female	Hispanic	Portuguese	Public	Unknown	Bilateral	Mild	FAM65B	c.3193G>A	p.A1065T	VUS	Heterozygous	-0.14	Benign	AR	Non-contributory	NM_014722.3
160	Female	White	English	Private	Postnatal	Bilateral	Profound	MYO7A	c.321_322insA	p.Y108IfsX32	Pathogenic	Heterozygous			AR	Definite	NM_000260.3
106	Male	Asian	English	Private	Congenital	Unilateral	Slight	OTOG	c.3214C>T	p.H1072Y	VUS	Heterozygous	-1.5	Benign	AR	Non-contributory	NM_001277269.1
116	Male	White	English	Private	Congenital	Unilateral	Slight	COL11A1	c.3229C>A	p.P1077T	VUS	Heterozygous	-4.25	Deleterious	AD	Possible	NM_001854.3
237	Female	Asian	Cantonese	Public	Congenital	Unilateral	Slight	CDH23	c.3262G>A	p.V1088M	VUS	Heterozygous	-1.36	Benign	AR	Non-contributory	NM_022124.5
100	Male	Hispanic	Spanish	Public	Unknown	Bilateral	Mild	COL4A3	c.3264T>G	p.P1088=	VUS	Heterozygous	Conservative	Benign	AR	Non-contributory	NM_000091.4
61	Female	Asian	Mongolian	Public	Postnatal	Bilateral	Moderate	OTOGL	c.3275G>A	p.R1092Q	VUS	Heterozygous	3.7	Benign	AR	Non-contributory	NM_173591.3
119	Female	Asian	Mandarin	Public	Postnatal	Bilateral	Moderately Severe	OTOA	c.327C>A	p.D109E	VUS	Heterozygous	-0.49	Benign	AR	Non-contributory	NM_144672.3
2	Female	Asian	English	Private	Congenital	Bilateral	Moderately Severe	ADCY1	c.3293G>A	p.R1098K	VUS	Heterozygous	-10.8	Deleterious	AR	Non-contributory	NM_021116.2
96	Male	Asian	English	Public	Postnatal	Bilateral	Moderate	ADCY1	c.3293G>A	p.R1098K	VUS	Heterozygous	-1.08	Benign	AR	Non-contributory	NM_021116.2
152	Female	Black	English	Public	Unknown	Unilateral	Mild	HOMER2	c.329C>T	p.A110V	VUS	Heterozygous	-3.4	Deleterious	AD	Possible	NM_199330.2
188	Male	White	English	Private	Congenital	Bilateral	Moderate	OTOGL	c.3307-11T>G		VUS	Heterozygous	Splice	Unknown	AR	Non-contributory	NM_173591.3
77	Female	Hispanic	English	Private	Congenital	Unilateral	Normal	ALMS1	c.3310C>G	p.P1104A	VUS	Heterozygous	-1.61	Benign	AR	Non-contributory	NM_015120.4
198	Male	White	English	Private	Congenital	Unilateral	Severe	PTPRQ	c.3313A>G	p.T1105A	VUS	Heterozygous	-0.86	Benign	AR	Non-contributory	NM_001145026.1
110	Female	Black	English	Public	Congenital	Unilateral	Slight	DIAPH1	c.3314G>A	p.R1105Q	VUS	Heterozygous	-0.19	Benign	AD	Non-contributory	NM_005219.4
136	Female	White	English	Private	Congenital	Bilateral	Profound	MYO15A	c.3336delG	p.R1113VfsX12	Pathogenic	Heterozygous			AR	Definite	NM_016239.3
184	Male	White	English	Private	Congenital	Unilateral	Slight	COL11A1	c.3344C>T	p.P1115L	VUS	Heterozygous	-7.14	Deleterious	AD	Possible	NM_001854.3
122	Female	Asian	Pashto	Public	Unknown	Bilateral	Slight	ALMS1	c.3346G>C	p.V1116L	VUS	Heterozygous	-0.71	Benign	AR	Non-contributory	NM_015120.4
96	Male	Asian	English	Public	Postnatal	Bilateral	Moderate	OTOGL	c.3349C>A	p.Q1117K	VUS	Heterozygous	-3.37	Deleterious	AR	Possible	NM_173591.3
229	Female	Asian	Toishanese	Public	Congenital	Bilateral	Moderate	SLC26A4	c.334C>T	p.P112S	VUS	Heterozygous	-5.64	Deleterious	AR	Possible	NM_000441.1
240	Female	Other/Unknown	English	Public	Congenital	Bilateral	Moderate	BDP1	c.3365G>A	p.G1122E	VUS	Heterozygous	-0.47	Benign	AR	Non-contributory	NM_018429.2
136	Female	White	English	Private	Congenital	Bilateral	Profound	MYO15A	c.3385C>T	p.R1129X	Pathogenic	Heterozygous			AR	Definite	NM_016239.3
134	Male	Other/Unknown	English	Public	Postnatal	Bilateral	Severe	TMIE	c.338A>G	p.N113S	VUS	Heterozygous	-1.59	Benign	AR	Non-contributory	NM_147196.2
193	Female	Hispanic	Spanish	Public	Unknown	Bilateral	Mild	PCDH15	c.3392A>G	p.Y1131C	VUS	Heterozygous	-2.8	Deleterious	AR	Non-contributory	NM_033056.3
143	Female	Other/Unknown	English	Public	Congenital	Bilateral	Mild	TJP2	c.3392C>T	p.T1131M	VUS	Heterozygous	0.3	Benign	AD	Non-contributory	NM_004817.3
91	Female	Other/Unknown	English	Private	Postnatal	Bilateral	Moderate	OTOG	c.3397G>A	p.E1133K	VUS	Heterozygous	-3.43	Deleterious	AR	Non-contributory	NM_001277269.1
145	Male	Asian	English	Public	Postnatal	Bilateral	Profound	USH1C	c.341T>C	p.I114T	VUS	Heterozygous	-3.98	Deleterious	AR	Non-contributory	NM_005709.3
180	Male	Hispanic	Spanish	Public	Congenital	Bilateral	Mild	DFNB59	c.344C>T	p.S115L	VUS	Homozygous	-4.7	Deleterious	AR	Possible	NM_001042702.3
180	Male	Hispanic	Spanish	Public	Congenital	Bilateral	Mild	DFNB59	c.344C>T	p.S115L	VUS	Homozygous	-4.7	Deleterious	AR	Possible	NM_001042702.3
113	Female	Other/Unknown	English	Private	Postnatal	Bilateral	Severe	CABP2	c.346G>A	p.E116K	VUS	Heterozygous	-3.68	Deleterious	AR	Non-contributory	NM_016366.2
88	Male	Hispanic	Spanish	Public	Postnatal	Bilateral	Profound	EYA4	c.347C>T	p.A116V	VUS	Heterozygous	-0.64	Benign	AD	Non-contributory	NM_004100.4
25	Female	Hispanic	Spanish	Public	Postnatal	Bilateral	Slight	GJB2	c.34G>T	p,G12C	Pathogenic	Heterozygous	-8.32		AR	Non-contributory	NM_004004.5
70	Male	Hispanic	English	Public	Congenital	Bilateral	Moderate	GJB2	c.34G>T	p.G12C	Pathogenic	Heterozygous			AR	Definite	NM_004004.5
21	Male	Asian	English	Private	Postnatal	Bilateral	Mild	USH2A	c.3507G>C	p.W1169C	Pathogenic	Heterozygous			AR	Non-contributory	NM_206933.2
64	Female	White	English	Public	Unknown	Bilateral	Mild	CDH23	c.3509G>A	p.R1170Q	VUS	Heterozygous	0.11	Benign	AR	Non-contributory	NM_022124.5
170	Male	Other/Unknown	English	Public	Postnatal	Bilateral	Mild	ALMS1	c.3511A>G	p.K1171E	VUS	Heterozygous	-1.06	Benign	AR	Non-contributory	NM_015120.4
107	Male	White	English	Private	Congenital	Unilateral	Normal	MYO7A	c.3512C>T	p.P1171L	VUS	Heterozygous	3.57	Benign	AD	Non-contributory	NM_000260.3
86	Male	Hispanic	English	Public	Congenital	Bilateral	Moderate	COL11A2	c.3529-3C>T		VUS	Heterozygous	Splice	Unknown	AD	Non-contributory	NM_080680.2
140	Female	Hispanic	Spanish	Public	Postnatal	Unilateral	Profound	DIAPH3	c.3579A>C	p.L1193F	VUS	Heterozygous	-1	Benign	AD	Non-contributory	NM_001042517.1
219	Female	Black	English	Public	Postnatal	Bilateral	Severe	MYH14	c.3581C>T	c.3581 C>T	VUS	Heterozygous	-1.68	Benign	AD	Non-contributory	NM_024729.3
37	Male	Hispanic	English	Public	Congenital	Unilateral	Mild	CDH23	c.3592G>A	p.V1198M	VUS	Heterozygous	-1.93	Benign	AR	Non-contributory	NM_022124.5
174	Male	Hispanic	Sign Language	Public	Unknown	Bilateral	Profound	CDH23	c.3592G>A	p.V1198M	VUS	Heterozygous	-1.93	Benign	AR	Non-contributory	NM_022124.5
167	Male	Hispanic	English	Public	Unknown	Bilateral	Moderately Severe	GJB2	c.35delG	p.G12VfsX	Pathogenic	Heterozygous			AR	Definite	NM_004004.5
18	Male	White	English	Private	Congenital	Bilateral	Slight	GJB2	c.35delG	p.G12VfsX2	Pathogenic	Heterozygous			AR	Definite	NM_004004.5
39	Female	Hispanic	Spanish	Public	Unknown	Bilateral	Slight	GJB2	c.35delG	p.G12VfsX2	Pathogenic	Heterozygous			AR	Non-contributory	NM_004004.5
42	Male	Other/Unknown	Sign Language	Public	Postnatal	Bilateral	Moderate	GJB2	c.35delG	p.G12VfsX2	Pathogenic	Heterozygous			AR	Non-contributory	NM_004004.5
44	Female	Hispanic	English	Public	Postnatal	Bilateral	Profound	GJB2	c.35delG	p.G12VfsX2	Pathogenic	Heterozygous			AR	Non-contributory	NM_004004.5
45	Male	Hispanic	English	Public	Congenital	Bilateral	Profound	GJB2	c.35delG	p.G12VfsX2	Pathogenic	Heterozygous			AR	Non-contributory	NM_004004.5
60	Male	White	English	Public	Postnatal	Bilateral	Profound	GJB2	c.35delG	p.G12VfsX2	Pathogenic	Heterozygous			AR	Definite	NM_004004.5
70	Male	Hispanic	English	Public	Congenital	Bilateral	Moderate	GJB2	c.35delG	p.G12VfsX2	Pathogenic	Heterozygous			AR	Definite	NM_004004.5
71	Male	Other/Unknown	Sign Language	Public	Unknown	Bilateral	Profound	GJB2	c.35delG	p.G12VfsX2	Pathogenic	Homozygous			AR	Definite	NM_004004.5
71	Male	Other/Unknown	Sign Language	Public	Unknown	Bilateral	Profound	GJB2	c.35delG	p.G12VfsX2	Pathogenic	Homozygous			AR	Definite	NM_004004.5
76	Female	Hispanic	English	Public	Postnatal	Bilateral	Profound	GJB2	c.35delG	p.G12VfsX2	Pathogenic	Heterozygous			AR	Non-contributory	NM_004004.5
100	Male	Hispanic	Spanish	Public	Unknown	Bilateral	Mild	GJB2	c.35delG	p.G12VfsX2	Pathogenic	Heterozygous			AR	Non-contributory	NM_004004.5
104	Male	White	English	Private	Postnatal	Bilateral	Moderately Severe	GJB2	c.35delG	p.G12VfsX2	Pathogenic	Homozygous			AR	Definite	NM_004004.5
104	Male	White	English	Private	Postnatal	Bilateral	Moderately Severe	GJB2	c.35delG	p.G12VfsX2	Pathogenic	Homozygous			AR	Definite	NM_004004.5
111	Female	White	English	Public	Postnatal	Bilateral	Mild	GJB2	c.35delG	p.G12VfsX2	Pathogenic	Heterozygous			AR	Definite	NM_004004.5
116	Male	White	English	Private	Congenital	Unilateral	Slight	GJB2	c.35delG	p.G12VfsX2	Pathogenic	Heterozygous			AR	Non-contributory	NM_004004.5
175	Male	White	English	Public	Postnatal	Bilateral	Moderately Severe	GJB2	c.35delG	p.G12VfsX2	Pathogenic	Heterozygous			AR	Definite	NM_004004.5
240	Female	Other/Unknown	English	Public	Congenital	Bilateral	Moderate	GJB2	c.35delG	p.G12VfsX2	Pathogenic	Heterozygous			AR	Non-contributory	NM_004004.5
117	Male	Hispanic	English	Private	Congenital	Bilateral	Mild	GJB2	c.35G>T	p.G12V	Pathogenic	Heterozygous			AR	Definite	NM_004004.5
119	Female	Asian	Mandarin	Public	Postnatal	Bilateral	Moderately Severe	MYO7A	c.3602G>C	p.C1201S	VUS	Heterozygous	-9.17	Deleterious	AR	Non-contributory	NM_000260.3
59	Female	Hispanic	English	Private	Congenital	Bilateral	Mild	COL11A2	c.3607G>A	p.V1203I	VUS	Heterozygous	-0.09	Benign	AD	Non-contributory	NM_080680.2
204	Male	Hispanic	English	Public	Unknown	Bilateral	Mild	ALMS1	c.3609T>G	p.Y1203X	Likely Pathogenic	Heterozygous			AR	Definite	NM_015120.4
119	Female	Asian	Mandarin	Public	Postnatal	Bilateral	Moderately Severe	CLRN1	c.362A>G	p.E121G	VUS	Heterozygous	-5.05	Deleterious	AR	Non-contributory	NM_174878.2
111	Female	White	English	Public	Postnatal	Bilateral	Mild	ADGRV1	c.3634+1G>A		Likely Pathogenic	Heterozygous			AR	Non-contributory	NM_032119.13
214	Male	Black	English	Private	Congenital	Unilateral	Slight	OTOGL	c.3648G>C	p.Q1216H	VUS	Heterozygous	-0.82	Benign	AR	Non-contributory	NM_173591.3
212	Male	Black	English	Public	Postnatal	Bilateral	Mild	TCOF1	c.3661G>A	p.A1221T	VUS	Heterozygous	-2.41	Benign	AD	Non-contributory	NM_001135243.1
60	Male	White	English	Public	Postnatal	Bilateral	Profound	DFNB59	c.368A>G	p.E123G	VUS	Heterozygous	-5.38	Deleterious	AR	Non-contributory	NM_001042702.3
226	Male	Asian	English	Public	Unknown	Bilateral	Slight	COL4A3	c.3691G>A	p.G1231S	VUS	Heterozygous	-4	Deleterious	AR	Non-contributory	NM_000091.4
126	Female	Hispanic	Spanish	Public	Unknown	Bilateral	Mild	OTOG	c.3701G>A	p.R1234Q	VUS	Heterozygous	-3.87	Deleterious	AR	Non-contributory	NM_001277269.1
1	Female	Hispanic	English	Public	Congenital	Bilateral	Mild	SLC33A1	c.370C>T	p.L124F	VUS	Heterozygous	-2.66	Deleterious	AR	Non-contributory	NM_004733.3
55	Female	Hispanic	English	Public	Congenital	Unilateral	Normal	OTOG	c.371C>G	p.A124G	VUS	Heterozygous	2.1	Benign	AR	Non-contributory	NM_001277269.1
41	Female	Hispanic	English	Private	Postnatal	Bilateral	Moderate	PCDH15	c.3724G>A	p.V1242M	VUS	Heterozygous	-1.32	Benign	AR	Non-contributory	NM_033056.3
120	Male	Asian	Cantonese	Public	Unknown	Bilateral	Slight	OTOG	c.3749T>A	p.L1250Q	VUS	Heterozygous	-5.37	Deleterious	AR	Non-contributory	NM_001277269.1
8	Male	Hispanic	Spanish	Public	Congenital	Unilateral	Normal	CDC14A	c.374C>A	p.P125H	VUS	Heterozygous	-3.9	Deleterious	AR	Non-contributory	NM_003672.3
103	Female	Other/Unknown	English	Public	Congenital	Unilateral	Slight	MYO7A	c.3750+5G>A		VUS	Heterozygous	splice	Unknown	AR	Possible	NM_000260.3
169	Female	Asian	Dari	Public	Unknown	Bilateral	Moderately Severe	PCDH15	c.3751A>G	p.I1251V	VUS	Heterozygous	-0.1	Benign	AR	Non-contributory	NM_033056.3
116	Male	White	English	Private	Congenital	Unilateral	Slight	TRIOBP	c.3772C>A	p.P1258T	VUS	Heterozygous	-2.93	Deleterious	AR	Non-contributory	NM_001039141.2
209	Female	Asian	English	Private	Congenital	Unilateral	Slight	OTOF	c.377G>A	p.G126D	VUS	Heterozygous	-2.71	Deleterious	AR	Non-contributory	NM_194248.2
173	Female	White	English	Public	Congenital	Bilateral	Mild	TRIOBP	c.3800G>A	p.R1267Q	VUS	Heterozygous	-1.75	Benign	AR	Non-contributory	NM_001039141.2
103	Female	Other/Unknown	English	Public	Congenital	Unilateral	Slight	PCDH15	c.3817C>A	p.R1273S	VUS	Heterozygous	-3.15	Deleterious	AR	Possible	NM_033056.3
114	Female	Hispanic	English	Public	Postnatal	Unilateral	Slight	PCDH15	c.3817C>A	p.R1273S	VUS	Heterozygous	-3.15	Deleterious	AR	Non-contributory	NM_033056.3
51	Male	Hispanic	Spanish	Public	Congenital	Bilateral	Moderately Severe	COL4A3	c.3829G>A	p.G1277S	VUS	Heterozygous	-4.75	Deleterious	AR	Non-contributory	NM_000091.4
219	Female	Black	English	Public	Postnatal	Bilateral	Severe	CLIC5	c.382G>A	p.G128R	VUS	Heterozygous	-1.31	Benign	AR	Non-contributory	NM_001114086.1
181	Female	Hispanic	English	Public	Unknown	Bilateral	Mild	ESPN	c.382G>A	p.G128S	VUS	Heterozygous	-0.79	Benign	AR	Non-contributory	NM_031475.2
110	Female	Black	English	Public	Congenital	Unilateral	Slight	MYH14	c.3841G>C	p.V1281L	VUS	Heterozygous	-1.89	Benign	AD	Non-contributory	NM_024729.3
50	Female	Black	English	Public	Postnatal	Bilateral	Mild	LRTOMT	c.385_387delGAG	p.E129del	VUS	Heterozygous	-8.51	Deleterious	AR	Non-contributory	NM_001145308.4
57	Female	Hispanic	Spanish	Public	Postnatal	Bilateral	Moderately Severe	CLDN14	c.385G>A	p.G129S	VUS	Heterozygous	-5.66	Deleterious	AR	Non-contributory	NM_144492.2
30	Male	Hispanic	English	Public	Postnatal	Bilateral	Severe	TECTA	c.3866C>T	p.A1289V	VUS	Heterozygous	-1.59	Benign	AD	Non-contributory	NM_005422.2
105	Male	Hispanic	Spanish	Public	Unknown	Unilateral	Slight	CLPP	c.388C>G	p.L130V	VUS	Heterozygous	-2.91	Deleterious	AR	Non-contributory	NM_006012.2
115	Male	Hispanic	English	Private	Unknown	Bilateral	Profound	GJB2	c.389G>T	p.G130V	Pathogenic	Heterozygous	-8.6		AR	Non-contributory	NM_004004.5
227	Male	Asian	English	Private	Postnatal	Bilateral	Profound	TRIOBP	c.3926G>A	p.R1309H	VUS	Heterozygous	-2.3	Benign	AR	Non-contributory	NM_001039141.2
105	Male	Hispanic	Spanish	Public	Unknown	Unilateral	Slight	TJP2	c.395C>G	p.P132R	VUS	Heterozygous	-2.05	Benign	AD	Non-contributory	NM_004817.3
61	Female	Asian	Mongolian	Public	Postnatal	Bilateral	Moderate	MCM2	c.395G>A	p.R132H	VUS	Heterozygous	-2.96	Deleterious	AD	Possible	NM_004526.3
218	Female	Asian	English	Public	Unknown	Bilateral	Profound	USH1G	c.395T>C	p.V132A	VUS	Heterozygous	-2.31	Benign	AR	Non-contributory	NM_173477.4
65	Female	Hispanic	English	Public	Postnatal	Bilateral	Profound	PTPRQ	c.3969T>A	p.N1323K	VUS	Heterozygous	-1.78	Benign	AR	Non-contributory	NM_001145026.1
28	Female	Other/Unknown	English	Private	Congenital	Bilateral	Slight	MYO7A	c.3988G>A	p.A1330T	VUS	Heterozygous	-3.19	Deleterious	AD	Possible	NM_000260.3
209	Female	Asian	English	Private	Congenital	Unilateral	Slight	DNMT1	c.398C>T	p.S133F	VUS	Heterozygous	-0.92	Benign	AD	Non-contributory	NM_001130823.1
164	Male	White	English	Private	Congenital	Bilateral	Slight	ADGRV1	c.4008A>G	p.A1336=	VUS	Heterozygous	Conservative	Benign	AR	Non-contributory	NM_032119.22
183	Female	Other/Unknown	English	Public	Unknown	Bilateral	Severe	SERPINB6	c.400A>C	p.I134L	VUS	Heterozygous	-1.86	Benign	AR	Non-contributory	NM_004568.5
224	Female	Hispanic	Spanish	Public	Unknown	Bilateral	Moderately Severe	SLC33A1	c.400G>T	p.V134F	VUS	Heterozygous	0.76	Benign	AR	Non-contributory	NM_004733.3
231	Female	Asian	Cantonese	Public	Postnatal	Bilateral	Profound	OTOF	c.4015A>G	p.M1339V	VUS	Heterozygous	-1.1	Benign	AR	Non-contributory	NM_194248.2
73	Male	Hispanic	Spanish	Public	Postnatal	Bilateral	Mild	USH2A	c.4016T>G	p.V1339G	VUS	Heterozygous	-5.18	Deleterious	AR	Non-contributory	NM_206933.2
16	Male	White	English	Public	Congenital	Bilateral	Moderately Severe	CHD7	c.4034G>T	p.R1345L	VUS	Heterozygous	-6.71	Deleterious	AD	Possible	NM_017780.3
91	Female	Other/Unknown	English	Private	Postnatal	Bilateral	Moderate	OTOG	c.4057C>T	p.R1353W	VUS	Heterozygous	11.75	Benign	AR	Non-contributory	NM_001277269.1
177	Female	Black	English	Public	Congenital	Bilateral	Profound	MYO7A	c.4066A>T	p.S1356C	VUS	Heterozygous	-3.66	Deleterious	AD	Possible	NM_000260.3
152	Female	Black	English	Public	Unknown	Unilateral	Mild	COL4A4	c.4091-12T>C		VUS	Heterozygous	Splice	Unknown	AR	Non-contributory	NM_000092.4
200	Female	Hispanic	Spanish	Public	Congenital	Bilateral	Slight	COL2A1	c.410G>A	p.R137H	VUS	Heterozygous	-1.57	Benign	AD	Non-contributory	NM_001844.4
2	Female	Asian	English	Private	Congenital	Bilateral	Moderately Severe	COL11A1	c.4113G>C	p.E1371D	VUS	Heterozygous	-2.48	Benign	AD	Non-contributory	NM_001854.3
96	Male	Asian	English	Public	Postnatal	Bilateral	Moderate	COL11A1	c.4113G>C	p.E1371D	VUS	Heterozygous	-2.48	Benign	AD	Non-contributory	NM_001854.3
168	Male	Hispanic	Spanish	Private	Unknown	Bilateral	Mild	BDP1	c.4127_4129delAAG	p.E1376del	VUS	Heterozygous	-2.94	Deleterious	AR	Non-contributory	NM_018429.2
220	Female	Hispanic	Spanish	Public	Congenital	Bilateral	Mild	TMPRSS3	c.413C>A	p.A138E	Likely Pathogenic	Heterozygous	-2.62		AR	Non-contributory	NM_024022.2
234	Male	Asian	Pashto	Public	Unknown	Bilateral	Mild	MYH14	c.4192G>A	p.E1398K	VUS	Heterozygous	-3.12	Deleterious	AD	Possible	NM_024729.3
235	Female	Asian	Pashto	Public	Unknown	Bilateral	Mild	MYH14	c.4192G>A	p.E1398K	VUS	Heterozygous	-3.12	Deleterious	AD	Possible	NM_024729.3
124	Female	Hispanic	English	Public	Unknown	Unilateral	Moderate	MYO15A	c.4198G>A	p.V1400M	Likely Pathogenic	Heterozygous	-2.75		AR	Non-contributory	NM_016239.3
97	Female	Asian	English	Public	Unknown	Unilateral	Moderate	OTOG	c.4205C>T	p.S1402L	VUS	Heterozygous	0.89	Benign	AR	Non-contributory	NM_001277269.1
1	Female	Hispanic	English	Public	Congenital	Bilateral	Mild	SIX1	c.422A>G	p.E141G	VUS	Heterozygous	-4.39	Deleterious	AD	Possible	NM_005982.3
18	Male	White	English	Private	Congenital	Bilateral	Slight	ALMS1	c.4231G>C	p.A1411P	VUS	Heterozygous	-4.39	Deleterious	AR	Non-contributory	NM_015120.4
11	Female	Hispanic	Spanish	Public	Postnatal	Bilateral	Slight	MYH14	c.4247G>A	p.R1416Q	VUS	Heterozygous	-1.71	Benign	AD	Non-contributory	NM_024729.3
203	Male	Other/Unknown	English	Public	Unknown	Bilateral	Mild	ALMS1	c.4252C>T	p.R1418W	VUS	Heterozygous	-6.05	Deleterious	AR	Non-contributory	NM_015120.4
216	Female	Hispanic	Spanish	Public	Postnatal	Bilateral	Profound	MYO15A	c.4252G>A	p.G1418R	Likely Pathogenic	Heterozygous			AR	Definite	NM_016239.3
189	Male	Hispanic	English	Private	Postnatal	Bilateral	Profound	MYH14	c.4255G>A	p.E1419K	VUS	Heterozygous	-3.5	Deleterious	AD	Possible	NM_024729.3
102	Male	Hispanic	Sign Language	Public	Congenital	Bilateral	Moderately Severe	MYO3A	c.426T>G	p.H142Q	VUS	Heterozygous	-7.99	Deleterious	AR	Non-contributory	NM_017433.4
158	Male	White	English	Private	Postnatal	Bilateral	Profound	TECTA	c.4275C>G	p.C1425Trp	VUS	Heterozygous	-10.27	Deleterious	AD	Non-contributory	NM_005422.2
226	Male	Asian	English	Public	Unknown	Bilateral	Slight	MYH14	c.4280A>G	p.E1427G	VUS	Heterozygous	-5.96	Deleterious	AD	Non-contributory	NM_024729.3
6	Male	Asian	Dari	Public	Unknown	Unilateral	Severe	OTOF	c.4297C>T	p.R1433W	VUS	Heterozygous	-7.91	Deleterious	AR	Non-contributory	NM_194248.2
51	Male	Hispanic	Spanish	Public	Congenital	Bilateral	Moderately Severe	COL2A1	c.4318A>G	p.K1440E	VUS	Heterozygous	-2	Benign	AD	Non-contributory	NM_001844.4
189	Male	Hispanic	English	Private	Postnatal	Bilateral	Profound	MYH14	c.4321C>T	p.R1441W	VUS	Heterozygous	-6.01	Deleterious	AD	Possible	NM_024729.3
191	Female	Asian	English	Public	Postnatal	Bilateral	Moderately Severe	MYH14	c.4322G>A	p.R1441Q	VUS	Heterozygous	-2.5	Deleterious	AD	Possible	NM_024729.3
46	Male	Hispanic	Spanish	Public	Unknown	Bilateral	Mild	COL4A3	c.4326_4328delAAC	p.T1443del	VUS	Heterozygous	-0.23	Benign	AR	Non-contributory	NM_000091.4
63	Male	Other/Unknown	English	Public	Postnatal	Bilateral	Mild	COL11A1	c.4328A>C	p.K1443T	VUS	Heterozygous	-5.2	Deleterious	AD	Non-contributory	NM_001854.3
179	Male	Hispanic	Spanish	Public	Postnatal	Bilateral	Severe	COL11A2	c.4344C>G	p.I1448M	VUS	Heterozygous	-0.94	Benign	AD	Non-contributory	NM_080680.2
157	Male	Other/Unknown	english	Public	Postnatal	Bilateral	Profound	COL4A3	c.4347_4353delCCGACAC	p.R1450VfsX77	Pathogenic	Heterozygous			AR	Non-contributory	NM_000091.4
174	Male	Hispanic	Sign Language	Public	Unknown	Bilateral	Profound	TNC	c.4354G>A	p.E1452K	VUS	Heterozygous	-1.72	Benign	AD	Non-contributory	NM_002160.3
159	Female	Hispanic	Spanish	Public	Congenital	Bilateral	Slight	MYH14	c.4363C>G	p.Q1455E	VUS	Heterozygous	-0.43	Benign	AD	Non-contributory	NM_024729.3
155	Female	Hispanic	Spanish	Public	Unknown	Bilateral	Profound	MARVELD2	c.440G>A	p.R147Q	VUS	Heterozygous	-0.99	Benign	AR	Non-contributory	NM_001038603.2
220	Female	Hispanic	Spanish	Public	Congenital	Bilateral	Mild	COL2A1	c.4420G>A	p.E1474K	VUS	Heterozygous	-2.46	Benign	AD	Non-contributory	NM_001844.4
16	Male	White	English	Public	Congenital	Bilateral	Moderately Severe	COL4A4	c.4421C>T	p.T1474M	VUS	Heterozygous	-3.35	Deleterious	AR	Non-contributory	NM_000092.4
166	Female	Hispanic	Spanish	Public	Congenital	Unilateral	Normal	FOXI1	c.442C>G	p.Q148E	VUS	Heterozygous	-2.08	Benign	AR	Non-contributory	NM_012188.4
152	Female	Black	English	Public	Unknown	Unilateral	Mild	POU4F3	c.442C>T	p.H148Y	VUS	Heterozygous	-2.57	Deleterious	AD	Possible	NM_002700.2
234	Male	Asian	Pashto	Public	Unknown	Bilateral	Mild	MCM2	c.442G>A	p.A148T	VUS	Heterozygous	-0.54	Benign	AD	Non-contributory	NM_004526.3
235	Female	Asian	Pashto	Public	Unknown	Bilateral	Mild	MCM2	c.442G>A	p.A148T	VUS	Homozygous	-0.54	Benign	AD	Non-contributory	NM_004526.3
235	Female	Asian	Pashto	Public	Unknown	Bilateral	Mild	MCM2	c.442G>A	p.A148T	VUS	Homozygous	-0.54	Benign	AD	Non-contributory	NM_004526.3
73	Male	Hispanic	Spanish	Public	Postnatal	Bilateral	Mild	MCM2	c.445C>T	p.R149C	VUS	Heterozygous	-5.52	Deleterious	AD	Possible	NM_004526.3
229	Female	Asian	Toishanese	Public	Congenital	Bilateral	Moderate	COL4A3	c.4486C>T	p.R1496X	Likely Pathogenic	Heterozygous			AR	Non-contributory	NM_000091.4
15	Male	Hispanic	Spanish	Public	Postnatal	Bilateral	Mild	PAX3	c.448T>C	p.S150P	VUS	Heterozygous	-4.27	Deleterious	AD	Possible	NM_181457.3
227	Male	Asian	English	Private	Postnatal	Bilateral	Profound	ADGRV1	c.4498G>A	p.A1500T	VUS	Heterozygous	-1.14	Benign	AR	Non-contributory	NM_032119.34
232	Female	Asian	English	Private	Congenital	Bilateral	Mild	WFS1	c.449C>T	p.A150V	VUS	Heterozygous	-1.56	Benign	AR	Non-contributory	NM_006005.3
142	Female	Hispanic	Spanish	Public	Congenital	Unilateral	Slight	PTPRQ	c.4507G>A	p.G1503R	VUS	Heterozygous	-3.02	Deleterious	AR	Non-contributory	NM_001145026.1
105	Male	Hispanic	Spanish	Public	Unknown	Unilateral	Slight	COL4A4	c.4510A>G	p.N1504D	VUS	Heterozygous	-4.45	Deleterious	AR	Non-contributory	NM_000092.4
145	Male	Asian	English	Public	Postnatal	Bilateral	Profound	MYO15A	c.4526T>C	p.I1509T	VUS	Heterozygous	-4.92	Deleterious	AR	Non-contributory	NM_016239.3
68	Male	Hispanic	Spanish	Public	Congenital	Bilateral	Mild	EYA4	c.454C>G	p.L152V	VUS	Heterozygous	-0.93	Benign	AD	Non-contributory	NM_004100.4
119	Female	Asian	Mandarin	Public	Postnatal	Bilateral	Moderately Severe	GJB2	c.456C>G	p.Y152X	Likely Pathogenic	Heterozygous			AR	Definite	NM_004004.5
96	Male	Asian	English	Public	Postnatal	Bilateral	Moderate	MYO3A	c.457G>A	p.G153S	VUS	Heterozygous	-5.62	Deleterious	AR	Non-contributory	NM_017433.4
36	Female	Other/Unknown	English	Public	Congenital	Unilateral	Moderate	USH2A	c.4587A>C	p.K1529N	VUS	Heterozygous	-1.86	Benign	AR	Possible	NM_206933.2
212	Male	Black	English	Public	Postnatal	Bilateral	Mild	USH2A	c.4604A>G	p.H1535R	VUS	Heterozygous	-0.63	Benign	AR	Possible	NM_206933.2
92	Male	Hispanic	English	Public	Congenital	Unilateral	Mild	EDN3	c.461G>A	p.R154Q	VUS	Heterozygous	0.68	Benign	AR	Non-contributory	NM_207034.2
212	Male	Black	English	Public	Postnatal	Bilateral	Mild	EDN3	c.461G>A	p.R154Q	VUS	Heterozygous	0.68	Benign	AR	Non-contributory	NM_207034.2
3	Male	Hispanic	Spanish	Public	Unknown	Bilateral	Profound	MYO15A	c.4622C>T	p.T1541M	VUS	Heterozygous	-5.85	Deleterious	AR	Non-contributory	NM_016239.3
204	Male	Hispanic	English	Public	Unknown	Bilateral	Mild	ADGRV1	c.4658G>A	p.R1553H	VUS	Heterozygous	-2.25	Benign	AR	Non-contributory	NM_032119.30
199	Female	Hispanic	Spanish	Public	Congenital	Bilateral	Mild	SYNE4	c.467C>T	p.A156V	VUS	Heterozygous	-3.15	Deleterious	AR	Non-contributory	NM_001039876.2
16	Male	White	English	Public	Congenital	Bilateral	Moderately Severe	PAX3	c.467G>T	p.R156L	VUS	Heterozygous	-6.48	Deleterious	AD	Possible	NM_181457.3
182	Female	Hispanic	Spanish	Public	Unknown	Bilateral	Profound	MYO15A	c.467T>C	p.V156A	VUS	Heterozygous	-0.5	Benign	AR	Non-contributory	NM_016239.3
110	Female	Black	English	Public	Congenital	Unilateral	Slight	OTOG	c.4682delC	p.P1561QfsX6	VUS	Heterozygous	Splice	Unknown	AR	Non-contributory	NM_001277269.1
200	Female	Hispanic	Spanish	Public	Congenital	Bilateral	Slight	TMC1	c.46G>A	p.E16K	VUS	Heterozygous	-0.23	Benign	AD	Non-contributory	NM_138691.2
163	Male	Hispanic	Spanish	Public	Unknown	Bilateral	Mild	MYO15A	c.4718C>T	p.A1573V	VUS	Heterozygous	-2.15	Benign	AR	Non-contributory	NM_016239.3
220	Female	Hispanic	Spanish	Public	Congenital	Bilateral	Mild	OTOG	c.4762A>G	p.T1588A	VUS	Heterozygous	-0.81	Benign	AR	Possible	NM_001277269.1
98	Male	Asian	Vietnamese	Public	Unknown	Bilateral	Profound	CDH23	c.4762C>T	p.R1588W	VUS	Heterozygous	-3.22	Deleterious	AR	Non-contributory	NM_022124.5
158	Male	White	English	Private	Postnatal	Bilateral	Profound	TRIOBP	c.4796C>G	p.A1599G	VUS	Heterozygous	-1.01	Benign	AR	Non-contributory	NM_001039141.2
31	Female	Black	English	Public	Postnatal	Bilateral	Moderate	CACNA1D	c.47A>G	p.Q16R	VUS	Heterozygous	-0.59	Benign	AR	Non-contributory	NM_000720.3
125	Male	Hispanic	Spanish	Public	Unknown	Bilateral	Slight	SIX5	c.47G>T	p.G16V	VUS	Heterozygous	-1.04	Benign	AD	Non-contributory	NM_175875.4
18	Male	White	English	Private	Congenital	Bilateral	Slight	OTOGL	c.4819C>T	p.R1607W	VUS	Heterozygous	-6.93	Deleterious	AR	Non-contributory	NM_173591.3
203	Male	Other/Unknown	English	Public	Unknown	Bilateral	Mild	OTOF	c.4820G>A	p.R1607Q	VUS	Heterozygous	-3.96	Deleterious	AR	Non-contributory	NM_194248.2
85	Female	White	English	Private	Congenital	Unilateral	Slight	TECTA	c.4824C>T	p.I1608=	VUS	Heterozygous	Conservative	Benign	AD	Non-contributory	NM_005422.2
183	Female	Other/Unknown	English	Public	Unknown	Bilateral	Severe	TRIOBP	c.4826T>C	p.L1609S	VUS	Heterozygous	0.75	Benign	AR	Non-contributory	NM_001039141.2
205	Female	Asian	English	Private	Congenital	Bilateral	Mild	OTOF	c.482G>A	p.R161Q	VUS	Heterozygous	-0.58	Benign	AR	Non-contributory	NM_194248.2
76	Female	Hispanic	English	Public	Postnatal	Bilateral	Profound	OTOG	c.4862delC	p.P1621LfsX8	VUS	Heterozygous	nonsense	Deleterious	AR	Possible	NM_001277269.1
169	Female	Asian	Dari	Public	Unknown	Bilateral	Moderately Severe	OTOG	c.4870C>G	p.R1624G	VUS	Heterozygous	-1.22	Benign	AR	Non-contributory	NM_001277269.1
23	Female	Asian	English	Public	Congenital	Bilateral	Severe	PTPRQ	c.4900_4902delGTT	p.V1634del	VUS	Heterozygous	0.14	Benign	AR	Non-contributory	NM_001145026.1
31	Female	Black	English	Public	Postnatal	Bilateral	Moderate	GJB2	c.490C>G	p.Q164E	VUS	Heterozygous	-0.15	Benign	AR	Non-contributory	NM_004004.5
212	Male	Black	English	Public	Postnatal	Bilateral	Mild	MARVELD2	c.490C>T	p.R164X	Pathogenic	Heterozygous			AR	Non-contributory	NM_001038603.2
140	Female	Hispanic	Spanish	Public	Postnatal	Unilateral	Profound	TJP2	c.491A>G	p.H164R	VUS	Heterozygous	-1.29	Benign	AD	Non-contributory	NM_004817.3
92	Male	Hispanic	English	Public	Congenital	Unilateral	Mild	OTOG	c.4936C>A	p.P1646T	VUS	Heterozygous	-0.11	Benign	AR	Non-contributory	NM_001277269.1
214	Male	Black	English	Private	Congenital	Unilateral	Slight	COL4A6	c.4949G>A	p.S1650N	VUS	Hemizygous	-2.96	Deleterious	XR	Possible	NM_033641.2
160	Female	White	English	Private	Postnatal	Bilateral	Profound	MYO7A	c.494C>T	p.T165M	Pathogenic	Heterozygous			AR	Definite	NM_000260.3
162	Female	White	English	Private	Postnatal	Bilateral	Severe	MYO7A	c.494C>T	p.T165M	Pathogenic	Heterozygous			AR	Definite	NM_000260.3
90	Male	Hispanic	English	Public	Unknown	Bilateral	Mild	USH2A	c.4971C>G	p.I1657M	VUS	Heterozygous	-1.14	Benign	AR	Non-contributory	NM_206933.2
11	Female	Hispanic	Spanish	Public	Postnatal	Bilateral	Slight	OTOGL	c.4976A>G	p.H1659R	VUS	Heterozygous	-2.33	Benign	AR	Non-contributory	NM_173591.3
210	Female	Hispanic	Spanish	Public	Unknown	Bilateral	Profound	BDP1	c.4976C>T	p.T1659I	VUS	Heterozygous	0.17	Benign	AR	Non-contributory	NM_018429.2
39	Female	Hispanic	Spanish	Public	Unknown	Bilateral	Slight	COL4A3	c.4981C>T	p.R1661C	Likely Pathogenic	Heterozygous	-7.35		AR	Non-contributory	NM_000091.4
232	Female	Asian	English	Private	Congenital	Bilateral	Mild	COL11A2	c.4999C>T	p.R1667C	VUS	Heterozygous	-2.02	Benign	AD	Non-contributory	NM_080680.2
230	Male	Black	English	Private	Congenital	Bilateral	Mild	ATP6V1B1	c.4G>T	p.A2S	VUS	Heterozygous	-0.21	Benign	AR	Non-contributory	NM_001692.3
17	Male	Asian	Cantonese	Public	Unknown	Bilateral	Mild	MYO7A	c.5005G>A	p.V1669I	VUS	Heterozygous	-0.68	Benign	AD	Non-contributory	NM_000260.3
62	Male	Asian	Farsi	Public	Unknown	Bilateral	Moderately Severe	TRIOBP	c.5005G>A	p.V1669M	VUS	Heterozygous	-0.94	Benign	AR	Non-contributory	NM_001039141.2
168	Male	Hispanic	Spanish	Private	Unknown	Bilateral	Mild	SYNE4	c.500G>A	p.R167Q	VUS	Heterozygous	-1.35	Benign	AR	Non-contributory	NM_001039876.2
221	Male	Hispanic	Spanish	Private	Congenital	Bilateral	Mild	OTOG	c.5021delG	p.G1674DfsX7	Likely Pathogenic	Heterozygous			AR	Possible	NM_001277269.1
2	Female	Asian	English	Private	Congenital	Bilateral	Moderately Severe	CDH23	c.5050C>T	p.R1684C	VUS	Heterozygous	-1.38	Benign	AR	Non-contributory	NM_022124.5
96	Male	Asian	English	Public	Postnatal	Bilateral	Moderate	CDH23	c.5050C>T	p.R1684C	VUS	Heterozygous	-1.38	Benign	AR	Non-contributory	NM_022124.5
186	Male	Asian	Sign Language	Public	Unknown	Bilateral	Profound	PTPRQ	c.5057A>T	p.D1686V	VUS	Heterozygous	-3.05	Deleterious	AR	Non-contributory	NM_001145026.1
55	Female	Hispanic	English	Public	Congenital	Unilateral	Normal	OTOF	c.5063C>T	p.T1688M	VUS	Heterozygous	-5.4	Deleterious	AR	Non-contributory	NM_194248.2
55	Female	Hispanic	English	Public	Congenital	Unilateral	Normal	BDP1	c.5068G>C	p.G1690R	VUS	Heterozygous	-2.85	Deleterious	AR	Non-contributory	NM_018429.2
141	Female	Other/Unknown	English	Public	Unknown	Bilateral	Moderate	COL11A2	c.5071-7C>G		VUS	Heterozygous	Splice	Unknown	AD	Non-contributory	NM_080680.2
239	Female	White	English	Private	Congenital	Unilateral	Moderate	OTOF	c.5083G>A	p.D1695N	VUS	Heterozygous	-4.03	Deleterious	AR	Non-contributory	NM_194248.2
156	Female	Asian	Cantonese	Public	Unknown	Bilateral	Slight	PTPRQ	c.5093T>C	p.I1698T	VUS	Heterozygous	-0.14	Benign	AR	Non-contributory	NM_001145026.1
72	Female	Asian	Mongolian	Public	Unknown	Unilateral	Slight	COL11A1	c.5095C>G	p.L1699V	VUS	Heterozygous	-2.54	Deleterious	AD	Possible	NM_001854.3
63	Male	Other/Unknown	English	Public	Postnatal	Bilateral	Mild	OTOF	c.5098G>C	p.E1700Q	VUS	Heterozygous	-2.86	Deleterious	AR	Non-contributory	NM_194248.2
34	Female	Hispanic	English	Public	Congenital	Bilateral	Moderately Severe	MYO15A	c.5152A>G	p.K1718E	VUS	Heterozygous	-3.72	Deleterious	AR	Possible	NM_016239.3
143	Female	Other/Unknown	English	Public	Congenital	Bilateral	Mild	OTOF	c.5165T>G	p.L1722R	VUS	Heterozygous	-4.48	Deleterious	AR	Non-contributory	NM_194248.2
132	Male	Asian	English	Public	Unknown	Bilateral	Severe	OTOG	c.5168C>G	p.P1723R	VUS	Heterozygous	-1.9	Benign	AR	Non-contributory	NM_001277269.1
203	Male	Other/Unknown	English	Public	Unknown	Bilateral	Mild	COL11A2	c.517C>T	p.R173W	VUS	Heterozygous	-5.89	Deleterious	AD	Possible	NM_080680.2
23	Female	Asian	English	Public	Congenital	Bilateral	Severe	MYH9	c.5188C>T	p.R1730C	VUS	Heterozygous	-6.54	Deleterious	AD	Possible	NM_002473.5
237	Female	Asian	Cantonese	Public	Congenital	Unilateral	Slight	OTOGL	c.5192G>A	p.C1731Y	VUS	Heterozygous	-10.45	Deleterious	AR	Non-contributory	NM_173591.3
69	Female	Hispanic	Spanish	Public	Postnatal	Bilateral	Mild	MYO15A	c.5194G>C	p.V1732L	VUS	Heterozygous	-1.27	Benign	AR	Non-contributory	NM_016239.3
50	Female	Black	English	Public	Postnatal	Bilateral	Mild	TRIOBP	c.5233C>T	p.R1745X	Likely Pathogenic	Heterozygous			AR	Non-contributory	NM_001039141.2
227	Male	Asian	English	Private	Postnatal	Bilateral	Profound	TECTA	c.5239C>G	p.L1747V	VUS	Heterozygous	-0.53	Benign	AD	Non-contributory	NM_005422.2
2	Female	Asian	English	Private	Congenital	Bilateral	Moderately Severe	BDP1	c.5243G>A	p.C1748Y	VUS	Homozygous	-2.94	Deleterious	AR	Possible	NM_018429.2
2	Female	Asian	English	Private	Congenital	Bilateral	Moderately Severe	BDP1	c.5243G>A	p.C1748Y	VUS	Homozygous	-2.94	Deleterious	AR	Possible	NM_018429.2
96	Male	Asian	English	Public	Postnatal	Bilateral	Moderate	BDP1	c.5243G>A	p.C1748Y	VUS	Heterozygous	-2.94	Deleterious	AR	Non-contributory	NM_018429.2
184	Male	White	English	Private	Congenital	Unilateral	Slight	MYO7A	c.5246G>A	p.R1749Q	VUS	Heterozygous	-2.53	Deleterious	AR	Non-contributory	NM_000260.3
214	Male	Black	English	Private	Congenital	Unilateral	Slight	HARS2	c.526-1G>C		Likely Pathogenic	Heterozygous			AR	Non-contributory	NM_012208.3
112	Female	Asian	English	Private	Congenital	Bilateral	Mild	TRIOBP	c.5266C>T	p.R1756W	VUS	Heterozygous	-2.54	Deleterious	AR	Non-contributory	NM_001039141.2
67	Male	Hispanic	Spanish	Public	Unknown	Unilateral	Slight	SLC26A4	c.527T>C	p.I176T	VUS	Heterozygous	-2.23	Benign	AR	Non-contributory	NM_000441.1
55	Female	Hispanic	English	Public	Congenital	Unilateral	Normal	PCDH15	c.5296_5304dupGCTCCTCCT	p.A1766_P1768dup	VUS	Heterozygous	0.15	Benign	AR	Non-contributory	NM_033056.3
15	Male	Hispanic	Spanish	Public	Postnatal	Bilateral	Mild	WFS1	c.529C>T	p.R177C	VUS	Heterozygous	-6.21	Deleterious	AR	Non-contributory	NM_006005.3
226	Male	Asian	English	Public	Unknown	Bilateral	Slight	CLDN14	c.52A>G	p.M18V	VUS	Heterozygous	-1.28	Benign	AR	Non-contributory	NM_144492.2
43	Male	Black	English	Public	Postnatal	Bilateral	Moderate	MYO15A	c.530G>T	p.G177V	VUS	Heterozygous	-2.37	Benign	AR	Non-contributory	NM_016239.3
104	Male	White	English	Private	Postnatal	Bilateral	Moderately Severe	OTOGL	c.5339A>C	p.K1780T	VUS	Heterozygous	-5.03	Deleterious	AR	Non-contributory	NM_173591.3
141	Female	Other/Unknown	English	Public	Unknown	Bilateral	Moderate	PCDH15	c.5341C>T	p.P1781S	VUS	Heterozygous	-0.37	Benign	AR	Non-contributory	NM_033056.3
31	Female	Black	English	Public	Postnatal	Bilateral	Moderate	PCDH15	c.5353T>C	p.S1785P	VUS	Heterozygous	-0.25	Benign	AR	Non-contributory	NM_033056.3
156	Female	Asian	Cantonese	Public	Unknown	Bilateral	Slight	USH2A	c.5375G>A	p.G1792E	VUS	Heterozygous	-3.49	Deleterious	AR	Non-contributory	NM_206933.2
88	Male	Hispanic	Spanish	Public	Postnatal	Bilateral	Profound	PCDH15	c.5380A>C	p.T1794P	VUS	Heterozygous	0.03	Benign	AR	Possible	NM_033056.3
36	Female	Other/Unknown	English	Public	Congenital	Unilateral	Moderate	USH2A	c.5390A>G	p.N1797S	VUS	Heterozygous	-0.98	Benign	AR	Possible	NM_206933.2
198	Male	White	English	Private	Congenital	Unilateral	Severe	OTOG	c.541C>T	p.R181C	VUS	Heterozygous	0.39	Benign	AR	Non-contributory	NM_001277269.1
218	Female	Asian	English	Public	Unknown	Bilateral	Profound	MYO7A	c.5420_542dupAG	p.P1808SfxX3	Pathogenic	Heterozygous			AR	Definite	NM_000260.3
129	Female	White	English	Public	Postnatal	Bilateral	Profound	OTOGL	c.5426C>A	p.P1809H	VUS	Heterozygous	-4.35	Deleterious	AR	Non-contributory	NM_173591.3
114	Female	Hispanic	English	Public	Postnatal	Unilateral	Slight	GJB3	c.542C>G	p.P181R	VUS	Heterozygous	-8.3	Deleterious	AR	Non-contributory	NM_024009.2
116	Male	White	English	Private	Congenital	Unilateral	Slight	MSRB3	c.544G>A	p.A182T	VUS	Heterozygous	-0.41	Benign	AR	Non-contributory	NM_198080.3
154	Female	Other/Unknown	English	Public	Postnatal	Bilateral	Severe	OTOF	c.5460C>T	p.T1820=	VUS	Heterozygous	Conservative	Benign	AR	Non-contributory	NM_194248.2
76	Female	Hispanic	English	Public	Postnatal	Bilateral	Profound	OTOF	c.5461G>A	p.E1821K	VUS	Heterozygous	-3.96	Deleterious	AR	Non-contributory	NM_194248.2
129	Female	White	English	Public	Postnatal	Bilateral	Profound	ALMS1	c.5465C>T	p.D365G	VUS	Heterozygous	-2.05	Benign	AR	Non-contributory	NM_015120.4
19	Female	Hispanic	English	Public	Postnatal	Bilateral	Moderate	CACNA1D	c.5469-4A>G		VUS	Heterozygous	Splice	Unknown	AR	Non-contributory	NM_000720.3
10	Female	Asian	English	Private	Congenital	Bilateral	Mild	MYH14	c.5476C>T	p.R1826C	VUS	Heterozygous	-6.25	Deleterious	AD	Non-contributory	NM_024729.3
88	Male	Hispanic	Spanish	Public	Postnatal	Bilateral	Profound	MYO7A	c.548C>T	p.S183L	VUS	Heterozygous	-5.17	Deleterious	AR	Possible	NM_000260.3
29	Male	Black	English	Public	Unknown	Bilateral	Severe	OTOG	c.5501C>A	p.P1834H	VUS	Heterozygous	-1.89	Benign	AR	Non-contributory	NM_001277269.1
37	Male	Hispanic	English	Public	Congenital	Unilateral	Mild	MYH14	c.5552C>T	p.T1851I	VUS	Heterozygous	-2.25	Benign	AD	Non-contributory	NM_024729.3
149	Male	Other/Unknown	English	Private	Postnatal	Bilateral	Severe	MYH14	c.5560C>T	p.R1854C	VUS	Homozygous	-6.75	Deleterious	AD	Non-contributory	NM_024729.3
149	Male	Other/Unknown	English	Private	Postnatal	Bilateral	Severe	MYH14	c.5560C>T	p.R1854C	VUS	Homozygous	-6.75	Deleterious	AD	Non-contributory	NM_024729.3
181	Female	Hispanic	English	Public	Unknown	Bilateral	Mild	TNC	c.5582C>T	p.T1861M	VUS	Heterozygous	-4.42	Deleterious	AD	Possible	NM_002160.3
152	Female	Black	English	Public	Unknown	Unilateral	Mild	OTOGL	c.5590C>A	p.P1864T	VUS	Heterozygous	-7.59	Deleterious	AR	Possible	NM_173591.3
91	Female	Other/Unknown	English	Private	Postnatal	Bilateral	Moderate	BDP1	c.5605C>T	p.R1869W	VUS	Heterozygous	-4.85	Deleterious	AR	Non-contributory	NM_018429.2
229	Female	Asian	Toishanese	Public	Congenital	Bilateral	Moderate	BDP1	c.5623G>C	p.D1875H	VUS	Heterozygous	-2.78	Deleterious	AR	Non-contributory	NM_018429.2
190	Female	Hispanic	English	Public	Postnatal	Bilateral	Profound	BDP1	c.5651A>G	p.D1884G	VUS	Heterozygous	-3.45	Deleterious	AR	Non-contributory	NM_018429.2
162	Female	White	English	Private	Postnatal	Bilateral	Severe	MYO7A	c.5660C>T	p.P1887L	Likely Pathogenic	Heterozygous			AR	Definite	NM_000260.3
67	Male	Hispanic	Spanish	Public	Unknown	Unilateral	Slight	USH2A	c.5665G>C	p.D1889H	VUS	Heterozygous	-4.83	Deleterious	AR	Non-contributory	NM_206933.2
224	Female	Hispanic	Spanish	Public	Unknown	Bilateral	Moderately Severe	ALMS1	c.5669A>G	p.Q1890R	VUS	Heterozygous	-5.73	Deleterious	AR	Non-contributory	NM_015120.4
169	Female	Asian	Dari	Public	Unknown	Bilateral	Moderately Severe	TPRN	c.566C>G	p.P189R	VUS	Heterozygous	-1.27	Benign	AR	Non-contributory	NM_001128228.2
189	Male	Hispanic	English	Private	Postnatal	Bilateral	Profound	TCOF1	c.568A>G	p.M190V	VUS	Heterozygous	-1.77	Benign	AD	Non-contributory	NM_001135243.1
195	Male	White	Russian	Public	Unknown	Bilateral	Profound	MYO15A	c.5693G>A	p.R1898Q	VUS	heterozygous	-6.72	Deleterious	AR	Non-contributory	NM_016239.3
90	Male	Hispanic	English	Public	Unknown	Bilateral	Mild	PTPRQ	c.5708C>G	p.T1903S	VUS	Heterozygous	0.47	Benign	AR	Non-contributory	NM_001145026.1
153	Male	White	English	Private	Congenital	Bilateral	Moderate	MYO7A	c.5714_5715delAAp.K1905SfsX5		Likely Pathogenic	Heterozygous			AR	Non-contributory	NM_000260.3
152	Female	Black	English	Public	Unknown	Unilateral	Mild	PTPRQ	c.5728G>A	p.V1910I	VUS	Heterozygous	-2.44	Benign	AR	Non-contributory	NM_001145026.1
24	Male	Hispanic	Spanish	Public	Unknown	Unilateral	Slight	HSD17B4	c.574A>G	p.I192V	VUS	Heterozygous	-0.8	Benign	AR	Non-contributory	NM_000414.3
126	Female	Hispanic	Spanish	Public	Unknown	Bilateral	Mild	MCM2	c.575G>A	p.R192Q	VUS	Heterozygous	-2.37	Benign	AD	Non-contributory	NM_004526.3
178	Female	Hispanic	English	Public	Postnatal	Bilateral	Severe	EYA1	c.579A>G	p.S193=	VUS	Heterozygous	Conservative	Benign	AD	Non-contributory	NM_000503.5
33	Female	Hispanic	Portuguese	Public	Unknown	Bilateral	Mild	OTOF	c.5800dupC	p.L1934PfsX251	Likely Pathogenic	Heterozygous			AR	Non-contributory	NM_194248.2
151	Female	Asian	English	Public	Congenital	Unilateral	Mild	MYH14	c.580A>C	p.I194L	VUS	Heterozygous	-1.88	Benign	AD	Non-contributory	NM_024729.3
38	Male	Hispanic	English	Public	Unknown	Unilateral	Mild	ALMS1	c.5812C>G	p.P1938A	VUS	Heterozygous	-1.55	Benign	AR	Non-contributory	NM_015120.4
9	Male	Asian	English	Public	Unknown	Bilateral	Moderate	TECTA	c.5832T>A	p.H1944Q	VUS	Heterozygous	-1.84	Benign	AD	Non-contributory	NM_005422.2
118	Male	Asian	Toishanese	Public	Unknown	Bilateral	Mild	ESPN	c.584G>A	p.C195Y	VUS	Heterozygous	-9.28	Deleterious	AR	Non-contributory	NM_031475.2
4	Female	Asian	Arabic	Public	Unknown	Bilateral	Mild	CACNA1D	c.5876C>T	p.S1959L	VUS	Heterozygous	-0.17	Benign	AR	Non-contributory	NM_000720.3
53	Female	Hispanic	English	Public	Congenital	Unilateral	Normal	MYH14	c.5884C>T	p.R1962X	VUS	Heterozygous	Nonsense	Deleterious	AD	Non-contributory	NM_024729.3
226	Male	Asian	English	Public	Unknown	Bilateral	Slight	GIPC3	c.58C>T	p.P20S	VUS	Heterozygous	-0.21	Benign	AR	Non-contributory	NM_133261.2
9	Male	Asian	English	Public	Unknown	Bilateral	Moderate	PDZD7	c.592C>T	p.P198S	VUS	Heterozygous	-4.51	Deleterious	AR	Possible	NM_001195263.1
205	Female	Asian	English	Private	Congenital	Bilateral	Mild	MARVELD2	c.592G>A	p.V198M	VUS	Heterozygous	-0.64	Benign	AR	Non-contributory	NM_001038603.2
200	Female	Hispanic	Spanish	Public	Congenital	Bilateral	Slight	DFNB59	c.592G>C	p.A198P	VUS	Heterozygous	-1.81	Benign	AR	Non-contributory	NM_001042702.3
201	Female	Hispanic	English	Public	Unknown	Bilateral	Slight	DFNB59	c.592G>C	p.A198P	VUS	Heterozygous	-1.81	Benign	AR	Non-contributory	NM_001042702.3
62	Male	Asian	Farsi	Public	Unknown	Bilateral	Moderately Severe	CDC14A	c.593G>A	p.S198N	VUS	Heterozygous	-2.39	Benign	AR	Non-contributory	NM_003672.3
194	Male	Other/Unknown	English	Private	Congenital	Bilateral	Moderately Severe	MYO15A	c.5964+3G>C		VUS	Heterozygous	Splice	Unknown	AR	Non-contributory	NM_016239.3
83	Female	Hispanic	English	Public	Postnatal	Bilateral	Moderate	GPR98	c.5967dupA	p.V1990SfsX2	Likely Pathogenic	Heterozygous			AR	Possible	NM_032119.3
139	Female	White	English	Public	Unknown	Bilateral	Moderate	NLRP3	c.598G>A	p.V200M	VUS	Heterozygous	-0.22	Benign	AD	Non-contributory	NM_004895.4
131	Male	Hispanic	English	Public	Postnatal	Bilateral	Moderate	BDP1	c.599C>A	p.T200N	VUS	Heterozygous	-1.96	Benign	AR	Non-contributory	NM_018429.2
117	Male	Hispanic	English	Private	Congenital	Bilateral	Mild	OTOG	c.6002C>G	p.A2001G	VUS	Heterozygous	-0.96	Benign	AR	Non-contributory	NM_001277269.1
93	Female	Asian	Toishanese	Public	Congenital	Bilateral	Moderately Severe	OTOG	c.6017C>T	p.A2006V	VUS	Heterozygous	-0.59	Benign	AR	Possible	NM_001277269.1
210	Female	Hispanic	Spanish	Public	Unknown	Bilateral	Profound	EDNRB	c.602G>A	p.R201Q	VUS	Heterozygous	-2.79	Deleterious	AR	Non-contributory	NM_000115.3
73	Male	Hispanic	Spanish	Public	Postnatal	Bilateral	Mild	ALMS1	c.6046A>G	p.T2016A	VUS	Heterozygous	-3.57	Deleterious	AR	Non-contributory	NM_015120.4
68	Male	Hispanic	Spanish	Public	Congenital	Bilateral	Mild	GJB6	c.604T>C	p.C202R	VUS	Heterozygous	-11.53	Deleterious	AR	Non-contributory	NM_006783.4
157	Male	Other/Unknown	english	Public	Postnatal	Bilateral	Profound	FGF3	c.607G>A	p.G203S	VUS	Heterozygous	-0.65	Benign	AR	Non-contributory	NM_005247.2
76	Female	Hispanic	English	Public	Postnatal	Bilateral	Profound	CDH23	c.6086G>A	p.R2029Q	VUS	Heterozygous	-2.64	Deleterious	AR	Non-contributory	NM_022124.5
96	Male	Asian	English	Public	Postnatal	Bilateral	Moderate	OTOGL	c.6095-8C>A	IVS49-8 C>A	VUS	Heterozygous	splice	Unknown	AR	Possible	NM_173591.3
85	Female	White	English	Private	Congenital	Unilateral	Slight	TECTA	c.611G>A	p.G204E	VUS	Heterozygous	-2.35	Benign	AD	Non-contributory	NM_005422.2
240	Female	Other/Unknown	English	Public	Congenital	Bilateral	Moderate	TMPRSS3	c.616+5G>A	IVS7+5 G>A	VUS	Heterozygous	Splice	Unknown	AR	Non-contributory	NM_024022.2
238	Female	Hispanic	English	Public	Postnatal	Bilateral	Moderate	GJB3	c.616C>T	p.L206F	VUS	Heterozygous	-2.21	Benign	AR	Non-contributory	NM_024009.2
69	Female	Hispanic	Spanish	Public	Postnatal	Bilateral	Mild	GJB2	c.617A>G	p.N206S	Pathogenic	Heterozygous	-3.8		AR	Non-contributory	NM_004004.5
7	Male	White	English	Private	Postnatal	Bilateral	Moderate	PTPRQ	c.6187A>G	p.I2063V	VUS	Heterozygous	-1.57	Benign	AR	Non-contributory	NM_001145026.1
77	Female	Hispanic	English	Private	Congenital	Unilateral	Normal	TNC	c.6211G>A	p.E2071K	VUS	Heterozygous	-3.63	Deleterious	AD	Possible	NM_002160.3
236	Female	Asian	Mandarin	Public	Unknown	Unilateral	Normal	TRIOBP	c.6248G>A	p.R2083H	VUS	Heterozygous	-3.35	Deleterious	AR	Non-contributory	NM_001039141.2
51	Male	Hispanic	Spanish	Public	Congenital	Bilateral	Moderately Severe	TRIOBP	c.6274G>A	p.A2092T	VUS	Heterozygous	-2.05	Benign	AR	Non-contributory	NM_001039141.2
114	Female	Hispanic	English	Public	Postnatal	Unilateral	Slight	SLC26A5	c.636G>T	p.G212=	VUS	Heterozygous	Conservative	Benign	AR	Non-contributory	NM_198999.2
17	Male	Asian	Cantonese	Public	Unknown	Bilateral	Mild	OTOG	c.6386C>T	p.A2129V	VUS	Heterozygous	-3.53	Deleterious	AR	Non-contributory	NM_001277269.1
12	Female	Hispanic	Spanish	Public	Congenital	Unilateral	Normal	WFS1	c.638G>A	p.G213E	VUS	Heterozygous	-0.91	Benign	AR	Non-contributory	NM_006005.3
56	Male	Other/Unknown	Sign Language	Public	Postnatal	Bilateral	Severe	CACNA1D	c.6391G>A	p.V2131M	VUS	Heterozygous	-0.91	Benign	AD	Non-contributory	NM_000720.3
56	Male	Other/Unknown	Sign Language	Public	Postnatal	Bilateral	Severe	CDH23	c.6400A>G	p.R2134G	VUS	Heterozygous	-4.75	Deleterious	AR	Non-contributory	NM_022124.5
154	Female	Other/Unknown	English	Public	Postnatal	Bilateral	Severe	ABHD12	c.640A>G	p.T214A	VUS	Heterozygous	-0.64	Benign	AR	Non-contributory	NM_001042472.2
27	Female	White	English	Public	Postnatal	Bilateral	Mild	MYO7A	c.6426T>A	p.D2142E	VUS	Heterozygous	-1.65	Benign	AD	Non-contributory	NM_000260.3
211	Female	Asian	English	Public	Congenital	Bilateral	Moderate	P2RX2	c.646G>A	p.A216T	VUS	Heterozygous	-1.3	Benign	AD	Non-contributory	NM_174873.2
216	Female	Hispanic	Spanish	Public	Postnatal	Bilateral	Profound	MYO15A	c.6509+5G>A		Likely Pathogenic	Heterozygous			AR	Definite	NM_016239.3
141	Female	Other/Unknown	English	Public	Unknown	Bilateral	Moderate	USH2A	c.6524G>A	p.R2175H	VUS	Heterozygous	-1.08	Benign	AR	Non-contributory	NM_206933.2
145	Male	Asian	English	Public	Postnatal	Bilateral	Profound	EDN3	c.655A>C	p.S219R	VUS	Heterozygous	0.1	Benign	AR	Non-contributory	NM_207034.2
92	Male	Hispanic	English	Public	Congenital	Unilateral	Mild	DSPP	c.657C>T	p.S219=	VUS	Heterozygous	Conservative	Benign	AD	Non-contributory	NM_014208.3
132	Male	Asian	English	Public	Unknown	Bilateral	Severe	PTPRQ	c.6603-3T>G		VUS	Heterozygous	Splice	Unknown	AR	Non-contributory	NM_001145026.1
27	Female	White	English	Public	Postnatal	Bilateral	Mild	BDP1	c.6607T>G	p.S2203A	VUS	Heterozygous	-1.3	Benign	AR	Non-contributory	NM_018429.2
7	Male	White	English	Private	Postnatal	Bilateral	Moderate	GJB2	c.663G>C	p.K221N	VUS	Heterozygous	-1.21	Benign	AR	Non-contributory	NM_004004.5
5	Female	Asian	Arabic	Public	Postnatal	Bilateral	Profound	CDH23	c.6682delG	p.E2228RfsX6	Pathogenic	Homozygous			AR	Definite	NM_022124.5
5	Female	Asian	Arabic	Public	Postnatal	Bilateral	Profound	CDH23	c.6682delG	p.E2228RfsX6	Pathogenic	Homozygous			AR	Definite	NM_022124.5
96	Male	Asian	English	Public	Postnatal	Bilateral	Moderate	TRIOBP	c.6694C>T	p.R2232C	VUS	Heterozygous	-5.02	Deleterious	AR	Non-contributory	NM_001039141.2
93	Female	Asian	Toishanese	Public	Congenital	Bilateral	Moderately Severe	OTOG	c.6737A>G	p.H2246R	VUS	Heterozygous	-0.23	Benign	AR	Possible	NM_001277269.1
41	Female	Hispanic	English	Private	Postnatal	Bilateral	Moderate	MYO15A	c.673G>A	p.G225R	VUS	Heterozygous	-2.52	Deleterious	AR	Non-contributory	NM_016239.3
121	Male	Asian	Cantonese	Public	Postnatal	Bilateral	Moderate	OSBPL2	c.675-13G>A		VUS	Heterozygous	Splice	Unknown	AD	Non-contributory	NM_144498.2
237	Female	Asian	Cantonese	Public	Congenital	Unilateral	Slight	ADGRV1	c.6776T>C	p.I2259T	VUS	Heterozygous	-1.98	Benign	AR	Non-contributory	NM_032119.36
117	Male	Hispanic	English	Private	Congenital	Bilateral	Mild	TRIOBP	c.679G>C	p.G227R	VUS	Heterozygous	-2.29	Benign	AR	Non-contributory	NM_001039141.2
28	Female	Other/Unknown	English	Private	Congenital	Bilateral	Slight	CDH23	c.6809G>A	p.R2270H	VUS	Heterozygous	-1.81	Benign	AR	Non-contributory	NM_022124.5
169	Female	Asian	Dari	Public	Unknown	Bilateral	Moderately Severe	PDZD7	c.685G>A	p.G229S	VUS	Homozygous	-5.65	Deleterious	AR	Possible	NM_001195263.1
169	Female	Asian	Dari	Public	Unknown	Bilateral	Moderately Severe	PDZD7	c.685G>A	p.G229S	VUS	Homozygous	-5.65	Deleterious	AR	Possible	NM_001195263.1
214	Male	Black	English	Private	Congenital	Unilateral	Slight	OTOG	c.6863C>T	p.T2288I	VUS	Heterozygous	-2.39	Benign	AR	Non-contributory	NM_001277269.1
51	Male	Hispanic	Spanish	Public	Congenital	Bilateral	Moderately Severe	OTOG	c.6886C>T	p.R2296C	VUS	Heterozygous	-3.91	Deleterious	AR	Non-contributory	NM_001277269.1
237	Female	Asian	Cantonese	Public	Congenital	Unilateral	Slight	CDH23	c.6911G>A	p.R2304Q	VUS	Heterozygous	0.3	Benign	AR	Non-contributory	NM_022124.5
167	Male	Hispanic	English	Public	Unknown	Bilateral	Moderately Severe	COCH	c.692C>T	p.A231V	VUS	Heterozygous	-3.96	Deleterious	AD	Non-contributory	NM_004086.2
76	Female	Hispanic	English	Public	Postnatal	Bilateral	Profound	OTOG	c.6943C>T	p.R2315C	VUS	Heterozygous	-4.65	Deleterious	AR	Possible	NM_001277269.1
161	Female	Black	English	Public	Postnatal	Bilateral	Moderately Severe	OTOG	c.6944G>A	p.R2315H	VUS	Heterozygous	-2.43	Benign	AR	Non-contributory	NM_001277269.1
61	Female	Asian	Mongolian	Public	Postnatal	Bilateral	Moderate	HARS	c.694C>T	p.R232C	VUS	Heterozygous	-6.91	Deleterious	AR	Non-contributory	NM_002109.5
181	Female	Hispanic	English	Public	Unknown	Bilateral	Mild	LRTOMT	c.695C>T	p.A232V	VUS	Heterozygous	-2.3	Benign	AR	Non-contributory	NM_001145308.4
238	Female	Hispanic	English	Public	Postnatal	Bilateral	Moderate	LRTOMT	c.695C>T	p.A232V	VUS	Heterozygous	-2.3	Benign	AR	Non-contributory	NM_001145308.4
209	Female	Asian	English	Private	Congenital	Unilateral	Slight	SLC26A4	c.697G>C	p.V233L	VUS	Heterozygous	-2.55	Deleterious	AR	Non-contributory	NM_000441.1
131	Male	Hispanic	English	Public	Postnatal	Bilateral	Moderate	USH2A	c.6998T>C	p.V2333A	VUS	Heterozygous	-2.32	Benign	AR	Non-contributory	NM_206933.2
28	Female	Other/Unknown	English	Private	Congenital	Bilateral	Slight	SYNE4	c.699G>A	p.W233X	Likely Pathogenic	Heterozygous			AR	Non-contributory	NM_001039876.2
100	Male	Hispanic	Spanish	Public	Unknown	Bilateral	Mild	TECTA	c.701A>G	p.Q234R	VUS	Heterozygous	-0.68	Benign	AD	Non-contributory	NM_005422.2
218	Female	Asian	English	Public	Unknown	Bilateral	Profound	MYO1C	c.703-3C>G	p.IVS6-3 C>G	VUS	Heterozygous	Splice	Unknown	AR	Non-contributory	NM_001080779.2
199	Female	Hispanic	Spanish	Public	Congenital	Bilateral	Mild	GIPC3	c.706-5C>T		VUS	Heterozygous	Splice	Unknown	AR	Non-contributory	NM_133261.2
9	Male	Asian	English	Public	Unknown	Bilateral	Moderate	USH2A	c.7068T>G	p.N2356K	VUS	Heterozygous	-4.18	Deleterious	AR	Possible	NM_206933.2
41	Female	Hispanic	English	Private	Postnatal	Bilateral	Moderate	SLC26A4	c.706C>G	p.L236V	Likely Pathogenic	Heterozygous			AR	Possible	NM_000441.1
200	Female	Hispanic	Spanish	Public	Congenital	Bilateral	Slight	SLC26A4	c.706C>G	p.L236V	Likely Pathogenic	Heterozygous	-1.97		AR	Non-contributory	NM_000441.1
119	Female	Asian	Mandarin	Public	Postnatal	Bilateral	Moderately Severe	OTOG	c.7093C>T	p.R2365C	VUS	Heterozygous	-2.43	Benign	AR	Non-contributory	NM_001277269.1
150	Female	Other/Unknown	English	Public	Congenital	Unilateral	Normal	CHD7	c.7107C>A	p.V2369=	VUS	Heterozygous	Conservative	Benign	AD	Non-contributory	NM_017780.3
149	Male	Other/Unknown	English	Private	Postnatal	Bilateral	Severe	CDH23	c.7128C>A	p.D2376E	VUS	Homozygous	-3.16	Deleterious	AR	Possible	NM_022124.5
149	Male	Other/Unknown	English	Private	Postnatal	Bilateral	Severe	CDH23	c.7128C>A	p.D2376E	VUS	Homozygous	-3.16	Deleterious	AR	Possible	NM_022124.5
178	Female	Hispanic	English	Public	Postnatal	Bilateral	Severe	TECTA	c.714C>T	p.N238=	VUS	Heterozygous	Conservative	Benign	AR	Non-contributory	NM_005422.2
186	Male	Asian	Sign Language	Public	Unknown	Bilateral	Profound	SLC26A4	c.716T>A	p.V239D	Pathogenic	Heterozygous	-5.67		AR	Possible	NM_000441.1
198	Male	White	English	Private	Congenital	Unilateral	Severe	MITF	c.719G>A	p.R240H	VUS	Heterozygous	-4.78	Deleterious	AD	Possible	NM_000248.3
218	Female	Asian	English	Public	Unknown	Bilateral	Profound	MYO7A	c.721C>T	p.R241C	Pathogenic	Heterozygous			AR	Definite	NM_000260.3
207	Female	Hispanic	English	Private	Postnatal	Bilateral	Moderately Severe	CDC14A	c.727G>A	p.E243K	VUS	Heterozygous	-2.99	Deleterious	AR	Non-contributory	NM_003672.3
29	Male	Black	English	Public	Unknown	Bilateral	Severe	TRIOBP	c.727G>C	p.A243P	VUS	Heterozygous	-1.5	Benign	AR	Non-contributory	NM_001039141.2
217	Female	Hispanic	Spanish	Public	Congenital	Bilateral	Slight	OTOG	c.7304-7T>A		VUS	Heterozygous	Splice	Unknown	AR	Non-contributory	NM_001277269.1
232	Female	Asian	English	Private	Congenital	Bilateral	Mild	BSND	c.739C>T	p.P247S	VUS	Heterozygous	-2.88	Deleterious	AR	Non-contributory	NM_057176.2
233	Female	Asian	English	Private	Congenital	Bilateral	Mild	BSND	c.739C>T	p.P247S	VUS	Heterozygous	-2.88	Deleterious	AR	Non-contributory	NM_057176.2
102	Male	Hispanic	Sign Language	Public	Congenital	Bilateral	Moderately Severe	TMPRSS3	c.743C>T	p.T248M	VUS	Heterozygous	-4.76	Deleterious	AR	Non-contributory	NM_024022.2
33	Female	Hispanic	Portuguese	Public	Unknown	Bilateral	Mild	CDH23	c.7465C>T	p.R2489C	VUS	Heterozygous	-1.38	Benign	AR	Non-contributory	NM_022124.5
193	Female	Hispanic	Spanish	Public	Unknown	Bilateral	Mild	KCNQ4	c.746T>C	p.L249P	VUS	Heterozygous	-6.61	Deleterious	AD	Possible	NM_004700.3
126	Female	Hispanic	Spanish	Public	Unknown	Bilateral	Mild	USH2A	c.7471_7472delGCinsTT	p.A2491L	VUS	Heterozygous	-1.99	Benign	AR	Non-contributory	NM_206933.2
221	Male	Hispanic	Spanish	Private	Congenital	Bilateral	Mild	OTOG	c.7517-5_7518dupGCCAGTG		VUS	Heterozygous	nonsense	Deleterious	AR	Possible	NM_001277269.1
20	Male	Asian	Vietnamese	Public	Unknown	Bilateral	Mild	MYO15A	c.7547C>T	p.A2516V	VUS	Heterozygous	-0.5	Benign	AR	Non-contributory	NM_016239.3
5	Female	Asian	Arabic	Public	Postnatal	Bilateral	Profound	CDH23	c.7552G>A	p.V2518M	VUS	Homozygous	-0.9	Benign	AR	Non-contributory	NM_022124.5
5	Female	Asian	Arabic	Public	Postnatal	Bilateral	Profound	CDH23	c.7552G>A	p.V2518M	VUS	Homozygous	-0.9	Benign	AR	Non-contributory	NM_022124.5
26	Female	Black	English	Public	Congenital	Bilateral	Mild	COL4A3	c.756T>A	p.D252E	VUS	Heterozygous	0.75	Benign	AR	Non-contributory	NM_000091.4
149	Male	Other/Unknown	English	Private	Postnatal	Bilateral	Severe	RDX	c.758A>G	p.K253R	VUS	Heterozygous	-2.68	Deleterious	AR	Non-contributory	NM_002906.3
119	Female	Asian	Mandarin	Public	Postnatal	Bilateral	Moderately Severe	USH2A	c.7616C>T	p.P2539L	VUS	Heterozygous	-6.94	Deleterious	AR	Non-contributory	NM_206933.2
170	Male	Other/Unknown	English	Public	Postnatal	Bilateral	Mild	ADCY1	c.764G>A	p.R255K	VUS	Heterozygous	-0.63	Benign	AR	Non-contributory	NM_021116.2
150	Female	Other/Unknown	English	Public	Congenital	Unilateral	Normal	CHD7	c.7673C>T	p.P2558L	VUS	Heterozygous	-3.33	Deleterious	AD	Possible	NM_017780.3
20	Male	Asian	Vietnamese	Public	Unknown	Bilateral	Mild	BDP1	c.7680T>A	p.D2560E	VUS	Heterozygous	-1.56	Benign	AR	Non-contributory	NM_018429.2
43	Male	Black	English	Public	Postnatal	Bilateral	Moderate	FGF3	c.76C>A	p.R26=	VUS	Heterozygous	Conservative	Benign	AR	Non-contributory	NM_005247.2
125	Male	Hispanic	Spanish	Public	Unknown	Bilateral	Slight	USH2A	c.7717C>T	p.R2573C	VUS	Heterozygous	-2.39	Benign	AR	Non-contributory	NM_206933.2
42	Male	Other/Unknown	Sign Language	Public	Postnatal	Bilateral	Moderate	OTOG	c.7729+1G>A		VUS	Heterozygous	Splice	Unknown	AR	Non-contributory	NM_001277269.1
209	Female	Asian	English	Private	Congenital	Unilateral	Slight	AIFM1	c.782-6T>G		VUS	Heterozygous	Splice	Unknown	XR	Non-contributory	NM_004208.3
64	Female	White	English	Public	Unknown	Bilateral	Mild	CDH23	c.7822C>T	p.R2608C	VUS	Heterozygous	-2.82	Deleterious	AR	Non-contributory	NM_022124.5
19	Female	Hispanic	English	Public	Postnatal	Bilateral	Moderate	SOX10	c.782G>A	p.R261H	VUS	Heterozygous	-3.51	Deleterious	AD	Non-contributory	NM_006941.3
103	Female	Other/Unknown	English	Public	Congenital	Unilateral	Slight	ALMS1	c.7835A>T	p.E2612V	VUS	Heterozygous	-3.43	Deleterious	AR	Non-contributory	NM_015120.4
23	Female	Asian	English	Public	Congenital	Bilateral	Severe	USH2A	c.7839G>T	p.E2613D	VUS	Heterozygous	-0.32	Benign	AR	Non-contributory	NM_206933.2
214	Male	Black	English	Private	Congenital	Unilateral	Slight	ADGRV1	c.7867G>A	p.E2623K	VUS	Heterozygous	-2.75	Deleterious	AR	Non-contributory	NM_032119.31
82	Male	White	English	Private	Congenital	Unilateral	Normal	BDP1	c.7873T>G	p.Ter2625EextX11	VUS	Heterozygous	Unknown	Unknown	AR	Non-contributory	NM_018429.2
240	Female	Other/Unknown	English	Public	Congenital	Bilateral	Moderate	CDH23	c.7889C>T	p.S2630F	VUS	Heterozygous	-2.28	Benign	AR	Non-contributory	NM_022124.5
84	Female	Other/Unknown	English	Private	Postnatal	Bilateral	Profound	ADGRV1	c.7907A>G	p.D2636G	VUS	Heterozygous	-1.53	Benign	AR	Non-contributory	NM_032119.11
140	Female	Hispanic	Spanish	Public	Postnatal	Unilateral	Profound	GJB3	c.790G>A	p.A264T	VUS	Heterozygous	0.1	Benign	AD	Non-contributory	NM_024009.2
196	Male	Other/Unknown	English	Private	Congenital	Unilateral	Slight	CCDC50	c.794G>C	p.W265S	VUS	Heterozygous	-0.62	Benign	AD	Non-contributory	NM_178335.2
26	Female	Black	English	Public	Congenital	Bilateral	Mild	MYO15A	c.7961C>T	p.T2654I	VUS	Heterozygous	-1.7	Benign	AR	Non-contributory	NM_016239.3
167	Male	Hispanic	English	Public	Unknown	Bilateral	Moderately Severe	WFS1	c.799G>A	p.D267N	VUS	Heterozygous	-1.1	Benign	AR	Non-contributory	NM_006005.3
212	Male	Black	English	Public	Postnatal	Bilateral	Mild	PDZD7	c.802G>A	p.D268N	VUS	Heterozygous	-2.02	Benign	AR	Non-contributory	NM_001195263.1
183	Female	Other/Unknown	English	Public	Unknown	Bilateral	Severe	USH2A	c.8053G>A	p.D2685N	VUS	Heterozygous	-3.25	Deleterious	AR	Non-contributory	NM_206933.2
218	Female	Asian	English	Public	Unknown	Bilateral	Profound	OTOG	c.8072G>A	p.R2691H	VUS	Heterozygous	-1.01	Benign	AR	Non-contributory	NM_001277269.1
216	Female	Hispanic	Spanish	Public	Postnatal	Bilateral	Profound	CHD7	c.8077-12C>G		VUS	Heterozygous	Splice	Unknown	AD	Non-contributory	NM_017780.3
132	Male	Asian	English	Public	Unknown	Bilateral	Severe	TECTA	c.811G>C	p.E271Q	VUS	Heterozygous	-1.07	Benign	AD	Non-contributory	NM_005422.2
220	Female	Hispanic	Spanish	Public	Congenital	Bilateral	Mild	OTOG	c.8150C>T	p.T2717I	VUS	Heterozygous	-0.9	Benign	AR	Possible	NM_001277269.1
236	Female	Asian	Mandarin	Public	Unknown	Unilateral	Normal	MYO15A	c.8170G>A	p.E2724K	VUS	Heterozygous	-2.19	Benign	AR	Non-contributory	NM_016239.3
10	Female	Asian	English	Private	Congenital	Bilateral	Mild	TJP2	c.821G>A	p.R274H	VUS	Heterozygous	-1.72	Benign	AD	Non-contributory	NM_004817.3
183	Female	Other/Unknown	English	Public	Unknown	Bilateral	Severe	USH2A	c.8222A>G	p.Q2741R	VUS	Heterozygous	-0.36	Benign	AR	Non-contributory	NM_206933.2
152	Female	Black	English	Public	Unknown	Unilateral	Mild	MYH14	c.828C>T	p.I276=	VUS	Heterozygous	Conservative	Benign	AD	Non-contributory	NM_024729.3
162	Female	White	English	Private	Postnatal	Bilateral	Severe	OTOG	c.8362C>T	p.R2788C	VUS	Heterozygous	-4.53	Deleterious	AR	Non-contributory	NM_001277269.1
20	Male	Asian	Vietnamese	Public	Unknown	Bilateral	Mild	MYO15A	c.836A>T	p.Y279F	VUS	Heterozygous	-1.33	Benign	AR	Non-contributory	NM_016239.3
100	Male	Hispanic	Spanish	Public	Unknown	Bilateral	Mild	OTOGL	c.836T>G	p.V279G	VUS	Heterozygous	-3.58	Deleterious	AR	Non-contributory	NM_173591.3
33	Female	Hispanic	Portuguese	Public	Unknown	Bilateral	Mild	OTOG	c.8381C>T	p.T2794M	VUS	Heterozygous	-5.32	Deleterious	AR	Non-contributory	NM_001277269.1
22	Female	Hispanic	English	Public	Congenital	Bilateral	Severe	FOXI1	c.838delA	p.S280AfsX6	VUS	Heterozygous	Nonsense	Deleterious	AR	Non-contributory	NM_012188.4
135	Female	Other/Unknown	English	Private	Congenital	Bilateral	Moderate	OTOG	c.8395G>A	p.V2799M	VUS	Heterozygous	-2.35	Benign	AR	Non-contributory	NM_001277269.1
122	Female	Asian	Pashto	Public	Unknown	Bilateral	Slight	TJP2	c.8413C>T	p.R2805C	VUS	Heterozygous	-3.7	Deleterious	AR	Non-contributory	NM_004817.3
196	Male	Other/Unknown	English	Private	Congenital	Unilateral	Slight	TNC	c.842A>G	p.K281R	VUS	Heterozygous	-0.88	Benign	AD	Non-contributory	NM_002160.3
42	Male	Other/Unknown	Sign Language	Public	Postnatal	Bilateral	Moderate	OTOG	c.8512C>T	p.R2838C	VUS	Heterozygous	-6.23	Deleterious	AR	Non-contributory	NM_001277269.1
200	Female	Hispanic	Spanish	Public	Congenital	Bilateral	Slight	OTOG	c.8549G>A	p.R2850H	VUS	Heterozygous	-4.06	Deleterious	AR	Non-contributory	NM_001277269.1
166	Female	Hispanic	Spanish	Public	Congenital	Unilateral	Normal	PAX3	c.854C>T	p.A285V	VUS	Heterozygous	-2.77	Deleterious	AD	Possible	NM_181457.3
89	Female	Hispanic	Spanish	Public	Unknown	Bilateral	Moderate	SOX10	c.85C>A	p.P29T	VUS	Heterozygous	-1.81	Benign	AD	Non-contributory	NM_006941.3
26	Female	Black	English	Public	Congenital	Bilateral	Mild	KCNQ4	c.862G>A	p.D288N	VUS	Heterozygous	-4.73	Deleterious	AD	Possible	NM_004700.3
144	Female	Asian	Arabic	Public	Unknown	Unilateral	Moderate	COL11A2	c.86C>T	p.A29V	VUS	Heterozygous	-2.45	Benign	AD	Non-contributory	NM_080680.2
79	Female	White	English	Public	Postnatal	Bilateral	Moderately Severe	SLC26A4	c.872G>A	p.R291Q	VUS	Heterozygous	-3.28	Deleterious	AR	Non-contributory	NM_000441.1
100	Male	Hispanic	Spanish	Public	Unknown	Bilateral	Mild	OTOG	c.8759G>C	p.C2920S	VUS	Heterozygous	-8.74	Deleterious	AR	Non-contributory	NM_001277269.1
145	Male	Asian	English	Public	Postnatal	Bilateral	Profound	ALMS1	c.875G>T	p.S292I	VUS	Heterozygous	0.4	Benign	AR	Non-contributory	NM_015120.4
114	Female	Hispanic	English	Public	Postnatal	Unilateral	Slight	EYA1	c.880C>T	p.R294X	Pathogenic	Heterozygous			AD	Definite	NM_000503.5
94	Female	Asian	Toishanese	Public	Unknown	Unilateral	Moderately Severe	SERPINB6	c.881C>A	p.A294D	VUS	Heterozygous	-5.12	Deleterious	AR	Non-contributory	NM_004568.5
68	Male	Hispanic	Spanish	Public	Congenital	Bilateral	Mild	USH2A	c.8845+6_8845+9delTAAG	IVS44+6_IVS44+9delTAAG	VUS	Heterozygous	Splice	Unknown	AR	Non-contributory	NM_206933.2
195	Male	White	Russian	Public	Unknown	Bilateral	Profound	CDH23	c.8877C>G	p.I2959M	VUS	heterozygous	-1.1	Benign	AR	Non-contributory	NM_022124.5
213	Male	Other/Unknown	Unknown, Declined	Public	Unknown	Bilateral	Moderate	TSPEAR	c.88C>T	p.R30C	VUS	Heterozygous	-2.05	Benign	AR	Non-contributory	NM_144991.2
182	Female	Hispanic	Spanish	Public	Unknown	Bilateral	Profound	ADCY1	c.89G>C	p.R30P	VUS	Heterozygous	-0.81	Benign	AR	Non-contributory	NM_021116.2
201	Female	Hispanic	English	Public	Unknown	Bilateral	Slight	HGF	c.902A>G	p.E301G	VUS	Heterozygous	-2.05	Benign	AR	Non-contributory	NM_000601.4
199	Female	Hispanic	Spanish	Public	Congenital	Bilateral	Mild	MYO7A	c.904C>T	p.R302C	VUS	Heterozygous	-7.46	Deleterious	AD	Possible	NM_000260.3
61	Female	Asian	Mongolian	Public	Postnatal	Bilateral	Moderate	ESRRB	c.904G>A	p.A302T	VUS	Heterozygous	-3.93	Deleterious	AR	Non-contributory	NM_004452.3
50	Female	Black	English	Public	Postnatal	Bilateral	Mild	TJP2	c.908C>T	p.P303L	VUS	Heterozygous	-1.99	Benign	AD	Non-contributory	NM_004817.3
228	Female	White	English	Public	Postnatal	Bilateral	Profound	TJP2	c.908C>T	p.P303L	VUS	Heterozygous	-1.99	Benign	AD	Non-contributory	NM_004817.3
91	Female	Other/Unknown	English	Private	Postnatal	Bilateral	Moderate	SLC26A4	c.916dupG	p.V306GfsX24	Pathogenic	Heterozygous			AR	Definite	NM_000441.1
125	Male	Hispanic	Spanish	Public	Unknown	Bilateral	Slight	ALMS1	c.9187G>A	p.G3063R	VUS	Heterozygous	-0.57	Benign	AR	Non-contributory	NM_015120.4
93	Female	Asian	Toishanese	Public	Congenital	Bilateral	Moderately Severe	OTOA	c.920C>T	p.A307V	VUS	Heterozygous	-1.53	Benign	AR	Non-contributory	NM_144672.3
62	Male	Asian	Farsi	Public	Unknown	Bilateral	Moderately Severe	USH1C	c.921G>A	p.A307=	VUS	Heterozygous	Conservative	Benign	AR	Non-contributory	NM_005709.3
151	Female	Asian	English	Public	Congenital	Unilateral	Mild	ATP6V1B1	c.926A>G	p.E309G	VUS	Heterozygous	-5.43	Deleterious	AR	Non-contributory	NM_001692.3
102	Male	Hispanic	Sign Language	Public	Congenital	Bilateral	Moderately Severe	FOXI1	c.926G>A	p.S309N	VUS	Heterozygous	-1.11	Benign	AR	Non-contributory	NM_012188.4
52	Male	Hispanic	Spanish	Public	Postnatal	Bilateral	Moderately Severe	COL11A1	c.933+2T>C		VUS	Heterozygous	Splice	Unknown	AD	Non-contributory	NM_001854.3
126	Female	Hispanic	Spanish	Public	Unknown	Bilateral	Mild	CDH23	c.9374T>C	p.F3125S	VUS	Heterozygous	-1.78	Benign	AR	Non-contributory	NM_022124.5
165	Male	Hispanic	English	Public	Postnatal	Bilateral	Mild	PTPRQ	c.937G>A	p.V313I	VUS	Heterozygous	-1.9	Benign	AR	Non-contributory	NM_001145026.1
205	Female	Asian	English	Private	Congenital	Bilateral	Mild	USH2A	c.9401G>A	p.R3134Q	VUS	Heterozygous	-0.9	Benign	AR	Non-contributory	NM_206933.2
118	Male	Asian	Toishanese	Public	Unknown	Bilateral	Mild	ALMS1	c.9485A>T	p.N3162I	VUS	Heterozygous	-1.67	Benign	AR	Non-contributory	NM_015120.4
120	Male	Asian	Cantonese	Public	Unknown	Bilateral	Slight	TRIOBP	c.951G>T	p.E317D	VUS	Homozygous	-0.12	Benign	AR	Non-contributory	NM_001039141.2
120	Male	Asian	Cantonese	Public	Unknown	Bilateral	Slight	TRIOBP	c.951G>T	p.E317D	VUS	Homozygous	-0.12	Benign	AR	Non-contributory	NM_001039141.2
45	Male	Hispanic	English	Public	Congenital	Bilateral	Profound	MYO3A	c.954-3delC		VUS	Heterozygous	Splice	Unknown	AR	Non-contributory	NM_017433.4
168	Male	Hispanic	Spanish	Private	Unknown	Bilateral	Mild	MITF	c.955C>T	p.P319S	VUS	Heterozygous	-1.86	Benign	AD	Non-contributory	NM_000248.3
128	Female	Asian	Cantonese	Public	Postnatal	Bilateral	Mild	USH2A	c.9570+1G>A		Pathogenic	Homozygous			AR	Definite	NM_206933.2
128	Female	Asian	Cantonese	Public	Postnatal	Bilateral	Mild	USH2A	c.9570+1G>A		Pathogenic	Homozygous			AR	Definite	NM_206933.2
155	Female	Hispanic	Spanish	Public	Unknown	Bilateral	Profound	GJB2	c.95G>A	p.R32H	Pathogenic	Heterozygous	-4.88		AR	Non-contributory	NM_004004.5
197	Male	Asian	English	Public	Unknown	Bilateral	Profound	OTOF	c.961-1G>T		Likely Pathogenic	Heterozygous			AR	Definite	NM_194248.2
211	Female	Asian	English	Public	Congenital	Bilateral	Moderate	USH2A	c.9611A>G	p.H3204R	VUS	Heterozygous	-3.3	Deleterious	AR	Non-contributory	NM_206933.2
158	Male	White	English	Private	Postnatal	Bilateral	Profound	CDH23	c.9629_9632delTCAA	p.I3210RfsX5	Pathogenic	Heterozygous			AR	Definite	NM_022124.5
176	Female	Hispanic	Spanish	Public	Unknown	Bilateral	Mild	COL11A1	c.965C>T	p.P322L	VUS	Heterozygous	-3.67	Deleterious	AD	Possible	NM_001854.3
116	Male	White	English	Private	Congenital	Unilateral	Slight	CDH23	c.9670C>T	p.R3224W	VUS	Heterozygous	-0.8	Benign	AR	Non-contributory	NM_022124.5
152	Female	Black	English	Public	Unknown	Unilateral	Mild	CDH23	c.9695G>A	p.R3232Q	VUS	Heterozygous	-0.45	Benign	AR	Non-contributory	NM_022124.5
127	Male	Asian	Vietnamese	Public	Congenital	Bilateral	Mild	OTOA	c.96G>T	p.L32F	VUS	Heterozygous	-1.07	Benign	AR	Non-contributory	NM_144672.3
55	Female	Hispanic	English	Public	Congenital	Unilateral	Normal	MARVELD2	c.971C>A	p.P324Q	VUS	Heterozygous	-2.57	Deleterious	AR	Non-contributory	NM_001038603.2
157	Male	Other/Unknown	english	Public	Postnatal	Bilateral	Profound	PDZD7	c.979A>G	p.S327G	VUS	Heterozygous	-2.13	Benign	AR	Non-contributory	NM_001195263.1
151	Female	Asian	English	Public	Congenital	Unilateral	Mild	CDH23	c.9800G>A	p.R3267H	VUS	Heterozygous	-0.87	Benign	AR	Non-contributory	NM_022124.5
139	Female	White	English	Public	Unknown	Bilateral	Moderate	DFNA5	c.980T>C	p.L327P	VUS	Heterozygous	-2.42	Benign	AD	Non-contributory	NM_004403.2
202	Male	White	English	Public	Unknown	Bilateral	Mild	DFNA5	c.980T>C	p.L327P	VUS	Heterozygous	-3.78	Deleterious	AD	Possible	NM_004403.2
137	Male	White	English	Public	Postnatal	Bilateral	Mild	HGF	c.983G>A	p.R328H	VUS	Heterozygous	-2.64	Deleterious	AR	Non-contributory	NM_000601.4
97	Female	Asian	English	Public	Unknown	Unilateral	Moderate	S1PR2	c.986G>A	p.R329H	VUS	Heterozygous	-1.87	Benign	AR	Non-contributory	NM_004230.3
52	Male	Hispanic	Spanish	Public	Postnatal	Bilateral	Moderately Severe	ALMS1	c.9920A>T	p.D3307V	VUS	Heterozygous	-0.88	Benign	AR	Non-contributory	NM_015120.4
199	Female	Hispanic	Spanish	Public	Congenital	Bilateral	Mild	POU4F3	c.994A>G	p.M332V	VUS	Heterozygous	-2.81	Deleterious	AD	Possible	NM_002700.2
223	Male	Hispanic	Spanish	Public	Postnatal	Bilateral	Mild	USH2A	c.9989A>T	p.N3330I	VUS	Heterozygous	-4.23	Deleterious	AR	Non-contributory	NM_206933.2
35	Female	Hispanic	English	Public	Congenital	Bilateral	Mild	TECTA	c.1483G>A	p.A495T	VUS	Heterozygous	0.1	Benign	AD	Non-contributory	NM_005422.2
30	Male	Hispanic	English	Public	Postnatal	Bilateral	Severe	STRC	Deletion including exons 19-29		VUS	Heterozygous	Unknown	Unknown	AR	Non-contributory	NM_153700.2
115	Male	Hispanic	English	Private	Unknown	Bilateral	Profound	STRC	Deletion including exons 19-29		Pathogenic	Heterozygous			AR	Non-contributory	NM_153700.2
141	Female	Other/Unknown	English	Public	Unknown	Bilateral	Moderate	STRC	Deletion including exons 19-29		Pathogenic	Heterozygous			AR	Definite	NM_153700.2
31	Female	Black	English	Public	Postnatal	Bilateral	Moderate	MYO3A	Deletion of exon 30		Likely Pathogenic	Heterozygous			AR	Non-contributory	NM_017433.4
118	Male	Asian	Toishanese	Public	Unknown	Bilateral	Mild	TRIOBP	Deletion of exon(s) 1-3		Likely Pathogenic	Heterozygous			AR	Non-contributory	NM_001039141.2
64	Female	White	English	Public	Unknown	Bilateral	Mild	STRC	Deletion of exon(s) 19-24		Pathogenic	Heterozygous			AR	Definite	NM_153700.2
234	Male	Asian	Pashto	Public	Unknown	Bilateral	Mild	STRC	Duplication of at least exons 19-25		VUS	Heterozygous	Unknown	Unknown	AR	Non-contributory	NM_153700.2
235	Female	Asian	Pashto	Public	Unknown	Bilateral	Mild	STRC	Duplication of at least exons 19-25		VUS	Heterozygous	Unknown	Unknown	AR	Non-contributory	NM_153700.2
230	Male	Black	English	Private	Congenital	Bilateral	Mild	MYH9	Duplication of exon 14		VUS	Heterozygous	Unknown	Unknown	AD	Non-contributory	NM_002473.5
78	Male	Hispanic	English	Private	Postnatal	Bilateral	Mild	STRC	Duplication of exon 19		VUS	Heterozygous	Unknown	Unknown	XR	Non-contributory	NM_153700.2
67	Male	Hispanic	Spanish	Public	Unknown	Unilateral	Slight	GJB6	Duplication of exons 1-2		VUS	Heterozygous	Unknown	Unknown	AR	Non-contributory	NM_006783.4
125	Male	Hispanic	Spanish	Public	Unknown	Bilateral	Slight	GJB6	Duplication of exons 1-2		VUS	Heterozygous	Unknown	Unknown	AR	Non-contributory	NM_006783.4
52	Male	Hispanic	Spanish	Public	Postnatal	Bilateral	Moderately Severe	STRC	Duplication of exons 19-24		VUS	Heterozygous	Unknown	Unknown	AR	Non-contributory	NM_153700.2
186	Male	Asian	Sign Language	Public	Unknown	Bilateral	Profound	MYO15A	Duplication of exons 2-33		VUS	Heterozygous	Unknown	Unknown	AR	Non-contributory	NM_016239.3
205	Female	Asian	English	Private	Congenital	Bilateral	Mild	MT-RNR1	m.1555A>G		Pathogenic	Homoplasmic			XR	Non-contributory	#N/A
238	Female	Hispanic	English	Public	Postnatal	Bilateral	Moderate	MYH14	c.1988G>A	p.R663H	VUS	Heterozygous	-3.96	Deleterious	AD	Possible	NM_024729.3
47	Male	Hispanic	Spanish	Public	Congenital	Bilateral	Moderate									No variants found
80	Male	Hispanic	Spanish	Public	Postnatal	Bilateral	Profound									No variants found
99	Female	White	English	Public	Postnatal	Bilateral	Severe									No variants found
108	Female	White	English	Private	Congenital	Unilateral	Moderate									No variants found
109	Male	White	English	Private	Postnatal	Bilateral	Moderately Severe									No variants found
123	Female	White	English	Private	Congenital	Bilateral	Slight									No variants found
133	Female	White	English	Private	Postnatal	Unilateral	Mild									No variants found
146	Male	Hispanic	Spanish	Public	Congenital	Unilateral	Mild									No variants found
172	Female	White	English	Private	Congenital	Bilateral	Slight									No variants found
192	Male	Other/Unknown	Other	Public	Congenital	Unilateral	Severe									No variants found
